# Supplementary material for: Gene signatures of circulating breast cancer cell models are a source of novel molecular determinants of metastasis and improve circulating tumor cell detection in patients
Source: J Exp Clin Cancer Res. 2022 Feb 25;41:78. doi: 10.1186/s13046-022-02259-8 (PMC8876758; doi:10.1186/s13046-022-02259-8)
Supplement: Supplementary file 2 — Additional file 2: Supplementary File S1. File contains the list of genes differentially expressed in circulating tumor cells versus solid lesions in MDA-MB-231 xenograft models. [file 13046_2022_2259_MOESM2_ESM.xlsx]

## Sheet: Sheet1
Symbol	logFC_GEP1	P.Value_GEP1	FDR_GEP1	logFC_GEP2	P.Value_GEP2	FDR_GEP2	Modulation
NR4A1	3.80368	6.37253e-08	7.17099e-06	2.59462	3.06966e-10	1.47291e-07	Up-regulated in CTC
FLJ45445	3.46669	1.06402e-09	4.03727e-07	2.83909	5.34069e-10	1.96833e-07	Up-regulated in CTC
FBN2	2.61621	0.000107251	0.00141316	2.56972	1.39913e-07	7.46846e-06	Up-regulated in CTC
AQP1	2.51093	0.00196874	0.0110711	2.59322	1.57413e-09	4.0457e-07	Up-regulated in CTC
H19	3.17523	1.73983e-09	5.93767e-07	1.8717	8.00283e-07	2.48661e-05	Up-regulated in CTC
FGFBP1	3.3663	9.80103e-06	0.00028182	1.6765	1.28955e-06	3.48282e-05	Up-regulated in CTC
CRIP2	2.54423	5.1264e-08	6.31488e-06	2.13158	1.04138e-09	3.14196e-07	Up-regulated in CTC
NR4A3	3.14942	1.6241e-07	1.42585e-05	1.49067	1.71057e-05	0.000227026	Up-regulated in CTC
C6ORF27	2.98043	1.51158e-08	2.61269e-06	1.64714	4.95413e-10	1.88578e-07	Up-regulated in CTC
NCF1	2.25311	6.68849e-07	4.04346e-05	2.00008	7.69804e-05	0.000722008	Up-regulated in CTC
CLIC3	2.58223	2.29712e-06	9.85107e-05	1.63909	5.31727e-05	0.000548311	Up-regulated in CTC
RHOD	2.428	6.58421e-05	0.00101797	1.75443	6.7343e-07	2.20779e-05	Up-regulated in CTC
RRAD	2.20746	1.1582e-05	0.000311921	1.93408	2.48029e-08	2.21348e-06	Up-regulated in CTC
MED18	2.05368	7.29263e-10	3.30613e-07	1.9521	2.12365e-10	1.14304e-07	Up-regulated in CTC
GLIS2	1.96967	5.18501e-07	3.37317e-05	1.92297	8.90644e-08	5.42298e-06	Up-regulated in CTC
RASSF5	1.99371	4.25595e-05	0.000757916	1.87115	7.55588e-05	0.000712079	Up-regulated in CTC
SNTA1	2.22273	5.20264e-06	0.000179206	1.57237	1.93079e-07	9.09395e-06	Up-regulated in CTC
CD14	2.47666	6.22765e-07	3.88165e-05	1.31234	9.28482e-06	0.000142861	Up-regulated in CTC
CEACAM1	2.0673	2.26813e-10	1.43085e-07	1.70751	0.000905536	0.00501102	Up-regulated in CTC
TSC22D3	1.95096	2.07765e-05	0.000471675	1.81445	4.90641e-07	1.76411e-05	Up-regulated in CTC
CITED1	2.48739	9.68369e-08	9.55427e-06	1.18929	2.28807e-05	0.000283024	Up-regulated in CTC
CSF1	2.22778	3.16478e-06	0.000125255	1.44547	7.58852e-06	0.000124236	Up-regulated in CTC
TPPP	2.11827	4.22764e-07	2.87618e-05	1.51446	1.32346e-11	1.83679e-08	Up-regulated in CTC
GPR81	2.03753	1.03124e-07	1.01266e-05	1.51987	7.89404e-06	0.000127394	Up-regulated in CTC
PLEKHG6	2.21069	0.000128233	0.00160914	1.31405	1.18157e-05	0.000171413	Up-regulated in CTC
FKRP	1.64609	0.000253542	0.00258991	1.85739	1.78492e-09	4.15745e-07	Up-regulated in CTC
HMGN2	1.78867	6.29711e-05	0.000987892	1.69474	1.08629e-06	3.06427e-05	Up-regulated in CTC
CRIP1	2.32406	4.13515e-11	4.09931e-08	1.07076	8.48091e-08	5.23904e-06	Up-regulated in CTC
PTGS1	2.05317	1.68192e-07	1.44865e-05	1.31075	0.00136769	0.00691415	Up-regulated in CTC
PPIL2	1.85535	1.13161e-05	0.000306743	1.50749	8.72369e-08	5.36835e-06	Up-regulated in CTC
HDAC10	1.73321	1.24563e-06	6.26367e-05	1.61904	1.18545e-07	6.68963e-06	Up-regulated in CTC
C9ORF169	2.20553	4.02226e-08	5.26974e-06	1.1363	6.92899e-06	0.000115769	Up-regulated in CTC
ZNF542	1.93577	1.81957e-06	8.1814e-05	1.3322	2.00376e-07	9.39513e-06	Up-regulated in CTC
MIR647	1.94356	0.000240119	0.0024882	1.31438	2.05438e-07	9.49288e-06	Up-regulated in CTC
RARRES3	2.22227	8.56683e-06	0.000256227	1.02018	0.0103477	0.0354714	Up-regulated in CTC
SYT17	2.11002	0.000489609	0.00412325	1.12083	0.000142	0.00116247	Up-regulated in CTC
ADPRHL1	1.61614	4.45262e-08	5.65211e-06	1.60926	1.13013e-07	6.48128e-06	Up-regulated in CTC
C21ORF56	1.4378	0.000106644	0.00140781	1.78284	6.83478e-10	2.45321e-07	Up-regulated in CTC
PTRH1	1.5964	7.48455e-05	0.00111295	1.60884	1.52875e-07	7.95638e-06	Up-regulated in CTC
KLC2	1.5673	2.56982e-07	2.00369e-05	1.63291	6.75395e-09	9.68142e-07	Up-regulated in CTC
BAD	1.35332	0.000251103	0.00256878	1.82024	1.48163e-12	6.16892e-09	Up-regulated in CTC
C11ORF35	2.15758	9.35602e-08	9.31931e-06	1.00145	0.00025611	0.00183346	Up-regulated in CTC
FADS3	1.5676	0.000710839	0.00536342	1.58028	7.04349e-06	0.000117211	Up-regulated in CTC
MAMDC4	1.84314	0.000310383	0.00299146	1.29115	5.76289e-05	0.000581178	Up-regulated in CTC
TEP1	1.79217	3.70408e-08	5.00724e-06	1.33664	1.07746e-09	3.20436e-07	Up-regulated in CTC
LRP5	2.03557	2.26833e-05	0.000499704	1.09255	0.000261562	0.00186088	Up-regulated in CTC
NBL1	1.84519	3.38299e-05	0.000658813	1.22002	7.26829e-05	0.000690782	Up-regulated in CTC
MRPL4	1.3491	0.000215138	0.00230152	1.68178	1.88693e-10	1.06168e-07	Up-regulated in CTC
IRX3	1.96282	0.000102499	0.00137577	1.05661	0.000377422	0.00247392	Up-regulated in CTC
GAS2L1	1.66499	1.42237e-06	6.87026e-05	1.33991	8.83812e-07	2.64356e-05	Up-regulated in CTC
PITPNM2	1.43846	1.70177e-05	0.000405348	1.56201	2.25164e-06	5.11741e-05	Up-regulated in CTC
UBXN11	1.76237	1.39985e-07	1.27816e-05	1.23306	1.33016e-07	7.15535e-06	Up-regulated in CTC
FN3K	1.80229	1.90464e-07	1.59883e-05	1.18806	1.7392e-05	0.000230029	Up-regulated in CTC
FAM102A	1.5261	0.00176709	0.01025	1.46231	1.91424e-07	9.04858e-06	Up-regulated in CTC
IQCE	1.5895	5.05784e-08	6.30503e-06	1.38829	9.68181e-06	0.000147229	Up-regulated in CTC
SEMA3B	1.56165	7.86342e-06	0.00024324	1.4145	1.55121e-05	0.000209968	Up-regulated in CTC
RFX2	1.36643	9.86028e-05	0.0013338	1.60299	1.98432e-09	4.5395e-07	Up-regulated in CTC
ZFPM1	1.6113	5.62417e-06	0.000191314	1.35677	2.22355e-07	9.74522e-06	Up-regulated in CTC
XRCC2	1.37032	2.66601e-06	0.000110121	1.58045	6.86681e-11	5.4982e-08	Up-regulated in CTC
AGFG2	1.59301	4.43002e-05	0.000777607	1.34197	5.92072e-11	5.34377e-08	Up-regulated in CTC
SIGIRR	1.64392	0.000296331	0.00288947	1.28548	3.97453e-05	0.00043479	Up-regulated in CTC
IGFBP1	1.52234	2.29126e-05	0.000503159	1.40234	2.68064e-08	2.29709e-06	Up-regulated in CTC
SIRT2	1.42672	0.000152966	0.00181368	1.497	3.97551e-06	7.79125e-05	Up-regulated in CTC
CENTA1	1.86613	6.67997e-07	4.04346e-05	1.05299	0.000398637	0.00258217	Up-regulated in CTC
SIX2	1.54367	0.000231794	0.00242975	1.37533	8.39983e-07	2.57917e-05	Up-regulated in CTC
GIGYF1	1.59055	6.36487e-07	3.92023e-05	1.31591	1.19647e-08	1.33199e-06	Up-regulated in CTC
ARSA	1.82946	1.08085e-08	2.00903e-06	1.05662	0.000261403	0.00186088	Up-regulated in CTC
FAM20C	1.25778	1.18079e-05	0.000316067	1.61325	4.90189e-08	3.49478e-06	Up-regulated in CTC
FCF1	1.44359	3.90604e-10	2.1399e-07	1.41636	4.51324e-09	7.39816e-07	Up-regulated in CTC
SOD3	1.62512	2.51811e-05	0.000537661	1.21993	0.00020029	0.00151734	Up-regulated in CTC
TCIRG1	1.24519	0.000356913	0.00328095	1.59284	1.31762e-07	7.14412e-06	Up-regulated in CTC
SNX8	1.4779	0.000281734	0.00278303	1.35826	1.88952e-06	4.51101e-05	Up-regulated in CTC
MRPL43	1.35712	1.21866e-05	0.000323965	1.4784	1.40374e-05	0.000195472	Up-regulated in CTC
GINS4	1.30053	3.64145e-08	4.96408e-06	1.52617	6.41725e-11	5.34377e-08	Up-regulated in CTC
C19ORF63	1.56675	9.96637e-06	0.000283056	1.25895	1.40113e-06	3.62909e-05	Up-regulated in CTC
ATP6V0C	1.3703	2.64842e-05	0.000556332	1.41299	2.5325e-09	4.99924e-07	Up-regulated in CTC
PDDC1	1.47985	2.75985e-05	0.000564942	1.29765	6.42783e-06	0.000109774	Up-regulated in CTC
FOS	1.40271	0.000222106	0.00235427	1.34927	0.00154808	0.00765168	Up-regulated in CTC
CC2D1A	1.67138	3.7441e-10	2.10661e-07	1.07507	1.28275e-09	3.59725e-07	Up-regulated in CTC
DCAF15	1.56396	0.000723026	0.00542728	1.15578	3.53456e-05	0.000395392	Up-regulated in CTC
IGFBP6	1.53552	1.73467e-06	7.91937e-05	1.17791	1.44796e-05	0.000199759	Up-regulated in CTC
TIMM50	1.46618	6.31593e-05	0.000989354	1.22569	1.21832e-05	0.000175184	Up-regulated in CTC
C22ORF40	1.53385	3.56909e-08	4.92062e-06	1.15378	1.85401e-07	8.87281e-06	Up-regulated in CTC
RALGDS	1.41895	0.00146052	0.00900356	1.26471	4.65972e-06	8.669e-05	Up-regulated in CTC
MAF1	1.36123	2.8847e-05	0.00058589	1.3132	1.03916e-07	6.00923e-06	Up-regulated in CTC
ZDHHC12	1.29964	0.000388801	0.00347739	1.37429	1.29625e-06	3.48282e-05	Up-regulated in CTC
ACER3	1.40442	1.17311e-05	0.000314761	1.25891	3.9224e-07	1.49008e-05	Up-regulated in CTC
GCHFR	1.4791	0.000743499	0.00554238	1.18216	0.000465625	0.0029304	Up-regulated in CTC
RPS6KB2	1.17996	0.00019636	0.00215717	1.47847	6.43098e-08	4.30483e-06	Up-regulated in CTC
TAF6	1.16145	1.11088e-09	4.11881e-07	1.48534	3.11308e-10	1.47291e-07	Up-regulated in CTC
ZNF385A	1.54036	0.000132652	0.00164182	1.10135	9.11398e-06	0.000140962	Up-regulated in CTC
ITGB4	1.06967	0.00161985	0.00965969	1.56745	7.77931e-08	4.93749e-06	Up-regulated in CTC
BAIAP2	1.44944	3.00304e-05	0.000603449	1.18638	2.77656e-06	5.93453e-05	Up-regulated in CTC
CCDC68	1.25481	2.09321e-06	9.21277e-05	1.36086	6.81568e-09	9.68142e-07	Up-regulated in CTC
C21ORF58	1.48565	5.74317e-05	0.000933275	1.12764	2.00968e-06	4.68504e-05	Up-regulated in CTC
TMEM63A	1.57884	6.84113e-07	4.10428e-05	1.02682	0.000769411	0.00439213	Up-regulated in CTC
SAMHD1	1.14017	0.000334693	0.00313977	1.45772	9.01885e-07	2.6822e-05	Up-regulated in CTC
ABHD11	1.31119	0.000139657	0.00170421	1.28664	0.00138687	0.00699416	Up-regulated in CTC
ODF3B	1.55737	4.70312e-06	0.000167367	1.03571	6.4615e-05	0.000632122	Up-regulated in CTC
FIS1	1.51991	2.89295e-07	2.19002e-05	1.07208	5.14631e-06	9.34052e-05	Up-regulated in CTC
CCDC94	1.4593	0.000205682	0.00222667	1.12788	2.72161e-07	1.12374e-05	Up-regulated in CTC
B3GAT3	1.55067	0.000313325	0.00300728	1.03366	0.000518011	0.00319335	Up-regulated in CTC
SNCG	1.40648	0.00164704	0.009791	1.17373	3.75666e-05	0.00041599	Up-regulated in CTC
MYADM	1.33848	6.29267e-05	0.000987892	1.23787	9.97359e-07	2.87639e-05	Up-regulated in CTC
SNX15	1.02519	5.32507e-05	0.00088828	1.53364	1.18574e-07	6.68963e-06	Up-regulated in CTC
NECAB3	1.39531	0.00011835	0.00152087	1.154	8.69213e-05	0.000793652	Up-regulated in CTC
RNASEH2C	1.18815	2.7306e-05	0.000563386	1.35618	1.75082e-08	1.71927e-06	Up-regulated in CTC
CEBPD	1.46137	1.86012e-06	8.30987e-05	1.07812	0.000363413	0.00240023	Up-regulated in CTC
SPIN2B	1.30261	0.00368207	0.0174291	1.22904	1.59537e-07	8.04928e-06	Up-regulated in CTC
YIF1B	1.32959	1.12914e-05	0.000306492	1.19503	1.02458e-06	2.93392e-05	Up-regulated in CTC
STRN4	1.34892	8.4519e-09	1.75467e-06	1.15991	2.47845e-08	2.21348e-06	Up-regulated in CTC
MANEAL	1.01989	5.84724e-05	0.000945092	1.48653	7.87268e-08	4.98156e-06	Up-regulated in CTC
NOX5	1.47059	0.00565478	0.0237102	1.02603	0.00191944	0.00911104	Up-regulated in CTC
ATP5D	1.27055	0.00361594	0.0172218	1.20477	9.57657e-06	0.000146055	Up-regulated in CTC
QPCTL	1.30334	7.46486e-05	0.00111082	1.17105	0.000229049	0.00167573	Up-regulated in CTC
SLC39A3	1.44388	0.00413972	0.0189784	1.02995	2.44301e-07	1.0385e-05	Up-regulated in CTC
MAPKBP1	1.24739	7.45281e-05	0.00110982	1.22315	4.89566e-07	1.76411e-05	Up-regulated in CTC
LMNA	1.38214	5.56366e-05	0.00091272	1.08599	2.285e-06	5.15883e-05	Up-regulated in CTC
DKFZP761E198	1.26739	0.00228457	0.0123373	1.19994	7.46512e-09	9.96211e-07	Up-regulated in CTC
RGS3	1.26666	0.000922905	0.00646686	1.18015	8.51702e-06	0.000134732	Up-regulated in CTC
CDKN1C	1.41923	6.45278e-06	0.000210885	1.01991	4.94045e-06	9.05372e-05	Up-regulated in CTC
KIAA0802	1.21257	0.00136442	0.00858659	1.2258	5.84063e-06	0.000102756	Up-regulated in CTC
SPPL2B	1.06165	1.08362e-05	0.000298397	1.37425	6.9847e-09	9.68142e-07	Up-regulated in CTC
PCIF1	1.2786	0.000598865	0.00474578	1.13841	3.42768e-06	6.99582e-05	Up-regulated in CTC
FAM89B	1.34741	0.000712454	0.00537192	1.06296	0.000770762	0.00439609	Up-regulated in CTC
GIPC1	1.04785	5.9542e-05	0.000955438	1.35946	9.95535e-09	1.15407e-06	Up-regulated in CTC
SETD8	1.27251	6.65114e-05	0.0010249	1.12773	1.62235e-05	0.000217898	Up-regulated in CTC
FAM174A	1.2266	4.73116e-06	0.000167791	1.17227	3.04102e-08	2.46334e-06	Up-regulated in CTC
PRR19	1.2253	2.71897e-05	0.000561542	1.17315	1.02101e-07	5.92071e-06	Up-regulated in CTC
ADAM15	1.11905	0.000257823	0.00261695	1.27826	7.82704e-07	2.44293e-05	Up-regulated in CTC
SCYL1	1.30523	7.62758e-05	0.00112778	1.09035	3.19821e-05	0.000364791	Up-regulated in CTC
MRI1	1.23347	0.000404643	0.00358157	1.15844	1.7252e-06	4.24028e-05	Up-regulated in CTC
MOSPD3	1.29359	9.03425e-06	0.000266395	1.08887	3.56119e-06	7.15607e-05	Up-regulated in CTC
OTUB1	1.33734	0.000328518	0.00310585	1.04331	1.21704e-05	0.000175184	Up-regulated in CTC
LLGL2	1.13609	0.000281805	0.00278303	1.24133	4.93777e-05	0.000516296	Up-regulated in CTC
SAMD10	1.35064	1.39593e-05	0.000355231	1.02597	7.6091e-06	0.000124338	Up-regulated in CTC
INTS1	1.03674	0.00465733	0.0206282	1.33118	3.78304e-07	1.45037e-05	Up-regulated in CTC
RRP9	1.23087	4.57804e-05	0.000797496	1.13673	1.32256e-06	3.53225e-05	Up-regulated in CTC
PRICKLE3	1.34865	3.72412e-05	0.000698563	1.01813	2.21446e-05	0.000275064	Up-regulated in CTC
VPS72	1.33256	8.28648e-06	0.000253688	1.02964	6.60993e-06	0.000112148	Up-regulated in CTC
FLJ90757	1.1586	2.49111e-05	0.000534638	1.20008	5.73536e-05	0.000579605	Up-regulated in CTC
CYB5R3	1.20302	1.40199e-05	0.0003555	1.15562	9.52981e-10	3.00593e-07	Up-regulated in CTC
TAGLN2	1.11125	0.00032019	0.00305907	1.22776	1.68636e-09	4.08217e-07	Up-regulated in CTC
NAPA	1.15822	1.22004e-05	0.000323965	1.18035	3.62523e-08	2.83722e-06	Up-regulated in CTC
CUEDC1	1.2533	2.33e-08	3.61985e-06	1.08135	1.15446e-06	3.21528e-05	Up-regulated in CTC
C19ORF29	1.23912	0.0010939	0.00728965	1.08437	5.6428e-06	0.000100403	Up-regulated in CTC
FCHO1	1.30868	0.000120195	0.00153416	1.01281	9.4796e-05	0.000847344	Up-regulated in CTC
LOC389816	1.05676	0.00254739	0.0133078	1.24898	0.000618406	0.00366913	Up-regulated in CTC
CA5BP	1.26248	0.00100051	0.00685008	1.04203	9.20671e-06	0.000142185	Up-regulated in CTC
C3ORF34	1.27332	1.74491e-06	7.94868e-05	1.02263	1.8486e-05	0.000240677	Up-regulated in CTC
TRUB2	1.22817	5.32954e-05	0.000888308	1.06717	3.61573e-07	1.40172e-05	Up-regulated in CTC
NFKB2	1.16466	3.82592e-06	0.000142984	1.12084	1.40902e-05	0.000195707	Up-regulated in CTC
PDLIM3	1.24606	0.000680631	0.00519215	1.03794	6.83014e-05	0.000658746	Up-regulated in CTC
PACS2	1.17722	1.34518e-05	0.000347444	1.10038	1.49092e-05	0.000203563	Up-regulated in CTC
CD24	1.15513	0.000149606	0.00178481	1.10367	0.000174079	0.00135831	Up-regulated in CTC
DPM2	1.21287	0.000185521	0.00206534	1.04427	3.4022e-07	1.33636e-05	Up-regulated in CTC
TRIM47	1.21206	0.000242526	0.00250566	1.03456	3.78161e-06	7.48342e-05	Up-regulated in CTC
TRIM65	1.17767	0.00106278	0.00712395	1.06556	1.57644e-07	8.03137e-06	Up-regulated in CTC
RTN2	1.01815	1.307e-05	0.000340539	1.22476	1.00589e-06	2.89635e-05	Up-regulated in CTC
PTK6	1.16852	9.73247e-05	0.00132166	1.07393	5.21573e-06	9.44183e-05	Up-regulated in CTC
ZNF69	1.15397	7.86079e-05	0.00114839	1.08672	4.6272e-08	3.40385e-06	Up-regulated in CTC
SSSCA1	1.08555	0.00215202	0.0117943	1.1478	6.03293e-06	0.000105099	Up-regulated in CTC
EPR1	1.07736	0.000148764	0.00177787	1.15426	5.73643e-06	0.000101376	Up-regulated in CTC
MIB2	1.15228	3.06661e-05	0.000613263	1.06698	5.93823e-08	4.06651e-06	Up-regulated in CTC
VEGFB	1.20163	0.000122903	0.00155917	1.01229	1.15034e-06	3.21017e-05	Up-regulated in CTC
C7ORF47	1.20442	5.58164e-05	0.000913525	1.00568	2.58088e-07	1.08106e-05	Up-regulated in CTC
RNF128	1.04018	0.000441021	0.00380804	1.16312	1.74502e-06	4.25425e-05	Up-regulated in CTC
FAM100A	1.15072	0.000519622	0.00429607	1.04909	1.79734e-09	4.15745e-07	Up-regulated in CTC
FAM127B	1.03198	1.74738e-05	0.000413845	1.16708	9.78321e-07	2.83264e-05	Up-regulated in CTC
LGALS3BP	1.08134	0.00761639	0.0296144	1.11361	0.000534371	0.00327	Up-regulated in CTC
DNLZ	1.16313	4.26633e-08	5.51655e-06	1.03121	6.95322e-08	4.53768e-06	Up-regulated in CTC
GARNL4	1.03149	0.00918818	0.0340113	1.1597	0.000615169	0.00365172	Up-regulated in CTC
SLC39A4	1.02578	0.00129828	0.00828308	1.15816	1.91061e-08	1.84144e-06	Up-regulated in CTC
HES4	1.00329	0.000826447	0.00597395	1.17984	2.31442e-05	0.000285944	Up-regulated in CTC
PHF8	1.083	0.00544943	0.0231098	1.1001	6.28263e-06	0.000108092	Up-regulated in CTC
C17ORF106	1.06588	0.000984632	0.0067807	1.10836	0.000124933	0.00105085	Up-regulated in CTC
CRAT	1.10004	0.000969147	0.00669646	1.07087	1.60576e-05	0.000216368	Up-regulated in CTC
LRRC26	1.12099	0.00537491	0.022859	1.04986	0.00114923	0.00601877	Up-regulated in CTC
SHARPIN	1.11213	0.000104789	0.00139483	1.0527	8.80627e-07	2.64163e-05	Up-regulated in CTC
TPPP3	1.13265	0.000153873	0.00181697	1.02126	9.49322e-09	1.14856e-06	Up-regulated in CTC
WDR34	1.00117	0.00109954	0.00731021	1.1506	1.27826e-05	0.000182142	Up-regulated in CTC
POLR2J4	1.12585	0.000193652	0.00213644	1.0194	2.63496e-06	5.71998e-05	Up-regulated in CTC
SLC30A4	1.12884	0.000648364	0.00501771	1.00094	0.00172173	0.00833363	Up-regulated in CTC
DNASE1L1	1.1238	0.000293433	0.00286793	1.0058	1.17944e-06	3.25214e-05	Up-regulated in CTC
SSBP4	1.02597	0.00103466	0.00701617	1.10062	7.79519e-06	0.000126253	Up-regulated in CTC
DAXX	1.08094	6.06516e-06	0.000203653	1.0425	9.59984e-09	1.14856e-06	Up-regulated in CTC
CMC1	1.0948	0.000579729	0.00463503	1.0245	0.000176386	0.00137271	Up-regulated in CTC
SCAMP3	1.08422	4.67914e-05	0.000809728	1.02906	4.82905e-08	3.46659e-06	Up-regulated in CTC
COBRA1	1.04537	0.0036127	0.0172103	1.03434	2.93303e-05	0.000342587	Up-regulated in CTC
NUP43	1.02275	0.000141712	0.00172222	1.01986	9.59892e-07	2.78937e-05	Up-regulated in CTC
MRPL53	1.02341	0.000224195	0.00237039	1.01866	8.55965e-06	0.000135304	Up-regulated in CTC
PGLS	1.03629	4.77803e-05	0.00082138	1.00259	1.41872e-05	0.000196637	Up-regulated in CTC
TNRC15	-1.02691	1.46168e-06	7.01001e-05	-1.0364	2.90453e-08	2.38057e-06	Down-regulated in CTC
SENP5	-1.03141	7.77839e-10	3.44533e-07	-1.03438	1.54668e-08	1.60813e-06	Down-regulated in CTC
SNORD90	-1.00281	2.03333e-07	1.67235e-05	-1.07105	3.96366e-08	3.02255e-06	Down-regulated in CTC
SCARNA4	-1.06989	0.00102815	0.00698565	-1.01194	2.97044e-05	0.000345567	Down-regulated in CTC
SNORD91A	-1.10421	0.00415857	0.0190313	-1.00255	0.00089922	0.00498401	Down-regulated in CTC
SCARNA17	-1.05072	0.000963553	0.00666863	-1.06953	4.09988e-05	0.00044477	Down-regulated in CTC
OSBPL9	-1.03101	0.00693725	0.0276001	-1.11671	0.0137756	0.0447256	Down-regulated in CTC
DCP2	-1.07281	4.02482e-08	5.26974e-06	-1.09544	2.2843e-11	2.79733e-08	Down-regulated in CTC
C15ORF5	-1.00168	0.000836134	0.00602305	-1.1791	1.69229e-08	1.68565e-06	Down-regulated in CTC
MCOLN2	-1.1077	0.000746412	0.00555354	-1.07499	0.000213457	0.00158876	Down-regulated in CTC
FAM113B	-1.10191	5.76862e-06	0.000195186	-1.08556	2.57636e-07	1.08106e-05	Down-regulated in CTC
MYH10	-1.0709	0.000168015	0.0019378	-1.11768	0.00788591	0.0284768	Down-regulated in CTC
VAPA	-1.16431	0.00242171	0.0128446	-1.03051	8.95108e-06	0.00013927	Down-regulated in CTC
PCDHB11	-1.1495	0.00209371	0.0115615	-1.05278	0.000575939	0.00347232	Down-regulated in CTC
TAS2R46	-1.17127	0.000168415	0.00194027	-1.03177	1.15527e-06	3.21528e-05	Down-regulated in CTC
MIR1204	-1.0084	0.00137697	0.00864661	-1.19896	7.14499e-07	2.28837e-05	Down-regulated in CTC
SNORD50B	-1.05235	0.000206663	0.00223265	-1.16129	2.3162e-05	0.000285952	Down-regulated in CTC
BCL6	-1.0921	0.000622588	0.00488727	-1.13004	3.10442e-09	5.52375e-07	Down-regulated in CTC
TRDMT1	-1.12727	6.14654e-07	3.85418e-05	-1.09507	5.35357e-08	3.73995e-06	Down-regulated in CTC
CSTF3	-1.16958	0.00451194	0.0201746	-1.06578	0.00029505	0.00203997	Down-regulated in CTC
FKSG29	-1.17214	0.00475421	0.0209378	-1.06328	6.71235e-07	2.20406e-05	Down-regulated in CTC
L3MBTL3	-1.01607	1.4915e-06	7.05878e-05	-1.22932	1.33848e-08	1.47431e-06	Down-regulated in CTC
C1ORF106	-1.23171	0.00754155	0.0294008	-1.0234	1.27076e-05	0.000181445	Down-regulated in CTC
LOC85390	-1.16916	3.23935e-05	0.000636728	-1.08629	4.57762e-05	0.000485961	Down-regulated in CTC
NUAK1	-1.11488	0.000399964	0.0035477	-1.14512	1.18795e-06	3.27126e-05	Down-regulated in CTC
SLC4A7	-1.10704	8.61871e-06	0.000257055	-1.15788	1.63951e-09	4.0661e-07	Down-regulated in CTC
MRPL39	-1.21285	0.000551024	0.00447919	-1.07554	0.000246255	0.00177459	Down-regulated in CTC
LPXN	-1.12043	9.78456e-06	0.000281736	-1.17573	2.18634e-06	5.00719e-05	Down-regulated in CTC
COL4A1	-1.26139	1.64076e-05	0.000398323	-1.03925	6.0505e-05	0.000602375	Down-regulated in CTC
WDR36	-1.1161	2.28208e-07	1.82725e-05	-1.19828	8.19564e-08	5.09147e-06	Down-regulated in CTC
SNX27	-1.07556	1.61464e-09	5.60227e-07	-1.23891	9.50896e-10	3.00593e-07	Down-regulated in CTC
PPHLN1	-1.04456	0.00307603	0.0152808	-1.29154	2.85598e-06	6.0484e-05	Down-regulated in CTC
C14ORF32	-1.22903	9.34839e-09	1.83599e-06	-1.10787	3.8964e-12	1.09741e-08	Down-regulated in CTC
MIR181A2	-1.17072	0.00179783	0.0103866	-1.16949	1.78006e-07	8.598e-06	Down-regulated in CTC
RDH16	-1.02583	0.00186938	0.010688	-1.31461	1.74526e-07	8.50888e-06	Down-regulated in CTC
LIMS3	-1.11604	0.0145605	0.0477732	-1.2262	0.000332465	0.00224498	Down-regulated in CTC
MIR626	-1.18896	0.000656027	0.00506044	-1.15902	2.44436e-07	1.0385e-05	Down-regulated in CTC
PCDHGA8	-1.25117	0.00724589	0.0285336	-1.10816	2.52598e-05	0.000305048	Down-regulated in CTC
SCARNA8	-1.33251	2.13257e-06	9.30728e-05	-1.03432	0.000150096	0.00121367	Down-regulated in CTC
ZNF280C	-1.35402	7.31629e-07	4.35248e-05	-1.01738	0.000453212	0.00286603	Down-regulated in CTC
PODXL	-1.34716	3.85488e-05	0.000714612	-1.03813	4.08433e-07	1.52927e-05	Down-regulated in CTC
MAP4	-1.38423	0.0015066	0.00919505	-1.01677	0.000107681	0.000937165	Down-regulated in CTC
NUDCD1	-1.15026	6.37278e-06	0.000209256	-1.25763	1.56189e-07	8.00875e-06	Down-regulated in CTC
TAS2R30	-1.28608	6.52824e-05	0.00101387	-1.12333	1.24773e-05	0.000178893	Down-regulated in CTC
SNORD7	-1.3939	0.00113161	0.00749058	-1.02896	0.000284345	0.00198484	Down-regulated in CTC
DDX46	-1.15942	5.36129e-05	0.000891464	-1.26951	1.74992e-08	1.71927e-06	Down-regulated in CTC
BEND4	-1.36519	0.0128811	0.0436598	-1.06432	0.00876197	0.0310385	Down-regulated in CTC
PCDHGA11	-1.21538	0.000788771	0.00576567	-1.22636	3.74801e-05	0.000415474	Down-regulated in CTC
PTPRD	-1.08045	0.00101987	0.00694978	-1.36157	0.000529488	0.00324729	Down-regulated in CTC
SNORD87	-1.20012	0.00259106	0.0134785	-1.24609	0.00584928	0.0224172	Down-regulated in CTC
LRRTM2	-1.18787	0.00577576	0.0240479	-1.2616	2.80906e-05	0.000331138	Down-regulated in CTC
ANK3	-1.24176	0.011018	0.0389164	-1.2175	0.000195796	0.0014898	Down-regulated in CTC
MIR2278	-1.27208	0.00646686	0.0261971	-1.19256	1.22639e-07	6.8295e-06	Down-regulated in CTC
PSD3	-1.36915	0.00152762	0.0092609	-1.10048	1.53584e-05	0.000208159	Down-regulated in CTC
MDS1	-1.43784	2.584e-05	0.000547936	-1.04078	3.45933e-08	2.75925e-06	Down-regulated in CTC
MIR576	-1.29875	6.55477e-05	0.00101606	-1.18216	1.65229e-05	0.000220779	Down-regulated in CTC
FAM117B	-1.03644	0.000893308	0.00631473	-1.44882	2.5695e-09	4.99924e-07	Down-regulated in CTC
SEMA6D	-1.04686	3.80556e-05	0.00070799	-1.44524	0.000174176	0.00135856	Down-regulated in CTC
JARID2	-1.24248	4.64573e-09	1.22424e-06	-1.25368	1.15724e-06	3.21533e-05	Down-regulated in CTC
SNORA21	-1.23839	0.000132426	0.00164098	-1.26643	5.53441e-06	9.90674e-05	Down-regulated in CTC
SNORD96B	-1.22198	0.000559617	0.00452596	-1.28539	3.00941e-07	1.22685e-05	Down-regulated in CTC
PLAC8L1	-1.137	0.00123171	0.00797318	-1.39923	1.53084e-06	3.86759e-05	Down-regulated in CTC
MIR644	-1.20524	0.00544743	0.0231061	-1.34509	3.10834e-07	1.25894e-05	Down-regulated in CTC
CXORF45	-1.31161	0.00176504	0.0102467	-1.23922	6.48973e-06	0.000110535	Down-regulated in CTC
KIAA0319L	-1.21177	0.00403974	0.0186597	-1.3513	7.10338e-05	0.000679899	Down-regulated in CTC
INO80D	-1.34367	1.08076e-08	2.00903e-06	-1.22043	3.09238e-09	5.52375e-07	Down-regulated in CTC
SNORA32	-1.28895	3.48851e-06	0.00013424	-1.2813	7.47478e-07	2.35773e-05	Down-regulated in CTC
SLC22A3	-1.56633	2.42165e-05	0.000524053	-1.00531	0.000376747	0.00247183	Down-regulated in CTC
C1ORF84	-1.40052	0.00256795	0.0133893	-1.18864	3.4443e-06	7.02287e-05	Down-regulated in CTC
GPR52	-1.41449	0.000563198	0.00453536	-1.17767	2.28074e-08	2.11024e-06	Down-regulated in CTC
EED	-1.20738	0.00841681	0.0319164	-1.38592	8.14693e-09	1.05343e-06	Down-regulated in CTC
HSF2BP	-1.3562	0.000179523	0.00202454	-1.24506	1.60932e-05	0.000216664	Down-regulated in CTC
ZNF805	-1.58838	0.000151445	0.00180056	-1.0138	9.32965e-06	0.000143234	Down-regulated in CTC
FRS2	-1.54999	2.11898e-06	9.2674e-05	-1.0534	1.16455e-05	0.000169654	Down-regulated in CTC
MIR1207	-1.28821	0.00835202	0.0317401	-1.3433	5.991e-07	2.01689e-05	Down-regulated in CTC
SNORA56	-1.58825	0.000228686	0.00240444	-1.0441	0.000343316	0.00229369	Down-regulated in CTC
GFOD1	-1.2571	3.23411e-10	1.92365e-07	-1.37859	2.56352e-09	4.99924e-07	Down-regulated in CTC
ZNF460	-1.56403	4.37999e-07	2.97012e-05	-1.07275	2.91186e-05	0.000340366	Down-regulated in CTC
SNORA74A	-1.30497	0.00229611	0.0123867	-1.34482	0.000161403	0.00128542	Down-regulated in CTC
GJC1	-1.27942	2.03072e-05	0.000462028	-1.37327	0.000220932	0.00162925	Down-regulated in CTC
HOXA5	-1.2414	0.00499614	0.0217049	-1.42245	0.000554829	0.00337196	Down-regulated in CTC
LIN7C	-1.48889	2.04043e-07	1.67235e-05	-1.18511	9.41666e-09	1.14856e-06	Down-regulated in CTC
SCARNA16	-1.40033	2.44901e-05	0.000527779	-1.30186	5.54078e-06	9.90961e-05	Down-regulated in CTC
PTPN22	-1.64718	3.04323e-05	0.000609759	-1.05918	0.000109709	0.000951241	Down-regulated in CTC
SCARNA21	-1.23439	0.00207625	0.0114986	-1.47257	0.000158188	0.00126611	Down-regulated in CTC
SNORD6	-1.64363	0.000171908	0.00197137	-1.06549	0.0121919	0.0405708	Down-regulated in CTC
MIR567	-1.1771	0.00167575	0.00990026	-1.54271	1.53048e-10	9.95673e-08	Down-regulated in CTC
MIR573	-1.68777	1.70058e-05	0.000405348	-1.0322	3.66016e-05	0.000407036	Down-regulated in CTC
HSP90AB4P	-1.3931	0.000433805	0.0037629	-1.32732	3.20751e-07	1.27675e-05	Down-regulated in CTC
MIR222	-1.70093	0.00102929	0.00699113	-1.02499	0.000139075	0.00114573	Down-regulated in CTC
C1ORF55	-1.66894	7.97635e-08	8.37205e-06	-1.07872	2.53767e-07	1.06726e-05	Down-regulated in CTC
SNORA55	-1.56637	0.000505318	0.00421462	-1.18549	6.30839e-05	0.000621413	Down-regulated in CTC
MIR640	-1.31035	0.0123918	0.0424647	-1.45086	6.9121e-07	2.24137e-05	Down-regulated in CTC
SNORD11B	-1.33876	1.28061e-05	0.000335197	-1.4445	1.47118e-07	7.77337e-06	Down-regulated in CTC
PCDHGB4	-1.59248	0.00052614	0.00433617	-1.22113	2.47367e-07	1.04668e-05	Down-regulated in CTC
PPM1B	-1.44071	0.000299794	0.00291914	-1.37668	2.93006e-06	6.18015e-05	Down-regulated in CTC
SNORD12C	-1.68726	1.05349e-05	0.000294957	-1.15011	0.000751591	0.00431155	Down-regulated in CTC
CLEC2D	-1.75174	7.28644e-06	0.000229832	-1.08893	0.000170927	0.00134278	Down-regulated in CTC
MIRLET7D	-1.47506	0.00244591	0.0129302	-1.36711	7.94295e-05	0.000740181	Down-regulated in CTC
SNORA80	-1.83544	1.3158e-05	0.000341916	-1.01541	9.46672e-07	2.77575e-05	Down-regulated in CTC
RNU1-3	-1.43297	3.76969e-06	0.000141656	-1.4201	7.23303e-06	0.000119791	Down-regulated in CTC
PRDM1	-1.77816	0.00477225	0.0209906	-1.08121	0.00143831	0.00720468	Down-regulated in CTC
SNORD92	-1.27147	0.00016293	0.00189384	-1.58853	1.2999e-06	3.48282e-05	Down-regulated in CTC
TAS2R43	-1.65239	2.17504e-05	0.000484796	-1.21161	1.98096e-05	0.000252694	Down-regulated in CTC
LOC100129550	-1.31916	0.000416873	0.00365956	-1.55235	2.04227e-09	4.5716e-07	Down-regulated in CTC
FBXW11	-1.18535	0.00340913	0.0164705	-1.68943	5.44648e-06	9.76631e-05	Down-regulated in CTC
SNORA31	-1.0979	0.012488	0.042702	-1.778	0.00137041	0.00692287	Down-regulated in CTC
PHF20L1	-1.2405	0.000917278	0.00644557	-1.63541	1.13803e-11	1.77583e-08	Down-regulated in CTC
HIST1H2BJ	-1.69762	3.64337e-11	3.90915e-08	-1.18653	1.38708e-06	3.61405e-05	Down-regulated in CTC
RPA4	-1.58178	0.000118179	0.00151961	-1.32126	3.66677e-07	1.41623e-05	Down-regulated in CTC
SNORD83A	-1.65501	0.00442411	0.0199353	-1.24835	0.0155647	0.0493942	Down-regulated in CTC
SNORA71B	-1.72367	8.20627e-08	8.43729e-06	-1.18313	0.000910742	0.00503447	Down-regulated in CTC
PCBD2	-1.70698	2.28613e-06	9.83318e-05	-1.20627	1.15097e-05	0.00016799	Down-regulated in CTC
RNU2-1	-1.72415	2.70265e-06	0.000111193	-1.19121	0.000694568	0.00402997	Down-regulated in CTC
TRIM44	-1.75665	3.20942e-07	2.33822e-05	-1.15874	1.52473e-09	4.01796e-07	Down-regulated in CTC
SNORA72	-1.38555	0.000117416	0.00151073	-1.53436	2.1083e-07	9.58309e-06	Down-regulated in CTC
TAS2R19	-1.86457	4.00433e-06	0.000148596	-1.06747	2.42385e-06	5.38524e-05	Down-regulated in CTC
SNORA53	-1.72585	1.10871e-07	1.05877e-05	-1.22009	4.4137e-08	3.30519e-06	Down-regulated in CTC
SNORA71C	-1.68733	1.76222e-06	7.97518e-05	-1.26301	7.98632e-06	0.000128584	Down-regulated in CTC
F2RL2	-1.90692	0.00808621	0.0309219	-1.05071	0.00748899	0.0272897	Down-regulated in CTC
SNORA28	-1.58028	5.91135e-07	3.76338e-05	-1.38363	2.43311e-05	0.000296386	Down-regulated in CTC
HIST1H2BN	-1.82578	5.57634e-06	0.000189997	-1.1418	5.98589e-05	0.000597383	Down-regulated in CTC
HIST1H2BC	-1.85675	6.07593e-07	3.83299e-05	-1.12179	0.000211383	0.00157614	Down-regulated in CTC
SNORA11D	-1.56816	0.000105821	0.00140306	-1.41962	8.76759e-08	5.36835e-06	Down-regulated in CTC
SNORA26	-1.92923	1.90313e-07	1.59883e-05	-1.07312	0.00163126	0.0079979	Down-regulated in CTC
SNORA20	-1.50164	0.0017217	0.0100857	-1.50095	0.00010586	0.000924412	Down-regulated in CTC
BACH1	-1.53191	0.000433014	0.00375771	-1.47751	1.56842e-08	1.60957e-06	Down-regulated in CTC
MIR1296	-1.4755	0.00240621	0.0127983	-1.54043	5.78152e-09	8.91553e-07	Down-regulated in CTC
MIR199A2	-1.34262	0.000113081	0.00147129	-1.67477	6.0382e-06	0.000105103	Down-regulated in CTC
TTC3	-1.91038	2.99559e-05	0.000602534	-1.10702	1.78331e-06	4.32188e-05	Down-regulated in CTC
DLC1	-1.45308	0.0033829	0.0163904	-1.56736	3.34956e-06	6.88362e-05	Down-regulated in CTC
SNCAIP	-1.88481	5.40069e-08	6.53672e-06	-1.14881	5.08578e-06	9.24916e-05	Down-regulated in CTC
HMGA2	-2.03509	0.000180499	0.00203097	-1.0264	5.3876e-07	1.89282e-05	Down-regulated in CTC
GCNT2	-1.41224	0.00367366	0.0174091	-1.65014	2.27534e-08	2.11024e-06	Down-regulated in CTC
SNORD83B	-1.37585	0.000379276	0.00341956	-1.70353	0.000325332	0.00220827	Down-regulated in CTC
WNT5B	-1.78206	0.00110831	0.00735558	-1.29772	1.86776e-05	0.000242261	Down-regulated in CTC
SNORA70B	-1.54241	3.74789e-05	0.000701021	-1.54079	2.77014e-08	2.32535e-06	Down-regulated in CTC
MIR548L	-1.48007	0.00545073	0.0231107	-1.62932	1.39855e-06	3.62909e-05	Down-regulated in CTC
RGPD5	-1.49149	0.00152989	0.00927195	-1.63765	9.78118e-09	1.15392e-06	Down-regulated in CTC
SNORA25	-1.47417	1.15036e-06	5.98301e-05	-1.65977	7.23223e-09	9.77666e-07	Down-regulated in CTC
FKBP1P1	-1.86198	0.000626841	0.00490585	-1.27879	0.00106962	0.00569046	Down-regulated in CTC
SNORD35A	-1.51245	0.000462858	0.00394909	-1.64141	0.0034015	0.0145227	Down-regulated in CTC
FNIP1	-1.40882	6.92444e-06	0.000222802	-1.75443	2.56317e-06	5.60505e-05	Down-regulated in CTC
RNU1-5	-1.68342	3.8325e-06	0.000142984	-1.48681	3.82216e-06	7.54216e-05	Down-regulated in CTC
SNORA45	-1.22086	8.4516e-06	0.00025564	-1.96403	5.06637e-08	3.58747e-06	Down-regulated in CTC
RNU1G2	-1.66425	1.62535e-05	0.000396508	-1.52332	9.52697e-07	2.78116e-05	Down-regulated in CTC
SCG5	-1.45492	0.000262496	0.00264658	-1.73517	2.76523e-08	2.32535e-06	Down-regulated in CTC
MPP4	-1.80926	2.38095e-07	1.89185e-05	-1.39041	2.00489e-05	0.000254809	Down-regulated in CTC
MAP1B	-1.49873	0.00182499	0.0104923	-1.70622	7.28191e-08	4.71862e-06	Down-regulated in CTC
RN5S9	-1.28343	8.23778e-08	8.43729e-06	-1.92564	5.21692e-13	5.40477e-09	Down-regulated in CTC
HIST1H2BE	-2.10783	2.17413e-06	9.44906e-05	-1.10717	0.00247869	0.011247	Down-regulated in CTC
PRRX1	-1.73146	9.16703e-06	0.000268788	-1.49098	3.52507e-05	0.000394724	Down-regulated in CTC
SNORD43	-1.77167	0.000199693	0.00218455	-1.45986	7.22127e-06	0.000119755	Down-regulated in CTC
SNORD18A	-1.79277	0.000113126	0.00147129	-1.45117	0.00026295	0.00186574	Down-regulated in CTC
RND1	-1.71383	0.00024215	0.00250427	-1.53927	0.000461238	0.00290971	Down-regulated in CTC
NEDD4L	-1.93291	1.13365e-09	4.11881e-07	-1.32356	3.47797e-11	3.64844e-08	Down-regulated in CTC
MIRLET7A2	-1.60515	0.00031347	0.00300729	-1.65317	1.55266e-08	1.60813e-06	Down-regulated in CTC
RREB1	-1.6061	0.00122692	0.00795207	-1.65966	3.10263e-08	2.50351e-06	Down-regulated in CTC
SNORA84	-2.01685	8.85442e-06	0.000262938	-1.25268	0.000219697	0.00162416	Down-regulated in CTC
HIST1H2AI	-1.97081	2.53234e-09	7.53118e-07	-1.30513	2.80383e-06	5.97442e-05	Down-regulated in CTC
SNORD111	-1.80821	3.42095e-06	0.000132159	-1.4701	2.89237e-09	5.32862e-07	Down-regulated in CTC
RNU4-2	-1.78505	2.96599e-06	0.000119663	-1.49616	5.0722e-05	0.000527965	Down-regulated in CTC
SNORD45A	-2.01733	7.33846e-05	0.00109899	-1.26982	2.73899e-05	0.00032398	Down-regulated in CTC
SNORA75	-1.98944	8.88616e-07	4.95394e-05	-1.30205	8.74707e-06	0.000137431	Down-regulated in CTC
RAP2B	-2.02242	3.62298e-09	1.0332e-06	-1.29085	0.000324291	0.00220192	Down-regulated in CTC
DISC1	-1.51007	0.0010858	0.0072449	-1.8052	1.19423e-11	1.77583e-08	Down-regulated in CTC
SNORD12B	-1.83924	1.67599e-06	7.68517e-05	-1.49238	1.61501e-10	1.01553e-07	Down-regulated in CTC
SNORA11E	-1.6842	0.000159522	0.00186047	-1.65602	2.43515e-08	2.19458e-06	Down-regulated in CTC
MIR1206	-1.73583	0.000324217	0.00307801	-1.60546	4.73749e-08	3.43642e-06	Down-regulated in CTC
SNORD12	-1.8043	2.91141e-07	2.19499e-05	-1.54016	9.70411e-09	1.15392e-06	Down-regulated in CTC
SNORD93	-1.79263	0.00060797	0.00480513	-1.56223	1.31931e-05	0.000186459	Down-regulated in CTC
SNORD34	-2.20208	0.000362894	0.00331639	-1.16365	0.00417472	0.0171385	Down-regulated in CTC
MIR554	-1.90948	0.00115995	0.00761758	-1.4813	0.000261025	0.00185905	Down-regulated in CTC
FLJ11783	-1.88403	9.96446e-06	0.000283056	-1.50884	1.05177e-12	5.47394e-09	Down-regulated in CTC
ST7OT4	-1.77652	0.0032008	0.0157564	-1.61871	2.67416e-06	5.78697e-05	Down-regulated in CTC
SNORA50	-1.6897	2.13876e-05	0.000480829	-1.7151	1.5269e-06	3.86234e-05	Down-regulated in CTC
SPOCK1	-2.00861	0.0036702	0.0173967	-1.44543	0.0110324	0.0374058	Down-regulated in CTC
DACH1	-1.8001	0.00014689	0.00176659	-1.66275	1.27269e-05	0.000181596	Down-regulated in CTC
BLID	-1.78853	0.000401246	0.00355726	-1.68329	2.66445e-09	5.08886e-07	Down-regulated in CTC
SNORA23	-1.94668	4.11612e-06	0.000151932	-1.53248	1.01357e-06	2.90642e-05	Down-regulated in CTC
SNORD1C	-2.13685	7.30665e-08	7.84072e-06	-1.34634	1.5102e-05	0.00020562	Down-regulated in CTC
TAS2R31	-2.30723	2.20251e-06	9.51285e-05	-1.18979	2.98373e-05	0.000346625	Down-regulated in CTC
SCARNA3	-1.72647	8.0663e-05	0.00116939	-1.79299	8.03201e-08	5.03645e-06	Down-regulated in CTC
ASAP1IT1	-1.79785	0.00362262	0.0172291	-1.73404	3.00943e-06	6.31556e-05	Down-regulated in CTC
SNORA46	-2.11897	3.94715e-07	2.74822e-05	-1.44381	7.29847e-08	4.71862e-06	Down-regulated in CTC
SNORA14B	-2.2106	3.16155e-06	0.000125255	-1.35279	0.000596411	0.00356374	Down-regulated in CTC
HIST1H2AK	-2.0994	3.17272e-08	4.55515e-06	-1.46561	1.26689e-06	3.44309e-05	Down-regulated in CTC
SNORA66	-2.00137	3.65258e-05	0.000691764	-1.60548	7.68261e-07	2.40868e-05	Down-regulated in CTC
HIST1H3F	-2.23309	1.09617e-06	5.77865e-05	-1.39124	0.000223566	0.00164459	Down-regulated in CTC
SNORD15A	-1.99578	3.18525e-05	0.000630328	-1.69508	6.12747e-05	0.000607436	Down-regulated in CTC
PCDH19	-2.03225	1.07863e-06	5.75769e-05	-1.66309	0.000208513	0.00155864	Down-regulated in CTC
RUNX1	-2.10696	1.47545e-07	1.33547e-05	-1.59397	1.16201e-09	3.39448e-07	Down-regulated in CTC
HMOX1	-1.52776	0.000540552	0.00441822	-2.19213	2.87941e-07	1.17999e-05	Down-regulated in CTC
KCNJ15	-2.05357	0.000375199	0.00339457	-1.68076	7.58474e-08	4.85844e-06	Down-regulated in CTC
SCARNA7	-1.86279	4.85728e-06	0.000170573	-1.92727	6.64804e-08	4.42169e-06	Down-regulated in CTC
SCARNA5	-1.97255	0.000103821	0.00138678	-1.82313	1.19272e-06	3.28005e-05	Down-regulated in CTC
SNORA48	-2.40876	2.19105e-06	9.48301e-05	-1.40473	0.000171408	0.00134452	Down-regulated in CTC
SNORD46	-2.13431	7.7761e-09	1.63518e-06	-1.71573	1.47305e-06	3.77196e-05	Down-regulated in CTC
SNORD41	-2.0872	2.74831e-11	3.37419e-08	-1.77957	3.59401e-10	1.62653e-07	Down-regulated in CTC
CPEB1	-1.71797	0.000169945	0.00195357	-2.16623	1.91764e-06	4.54822e-05	Down-regulated in CTC
LIPG	-1.63393	0.000364434	0.00332463	-2.30612	5.74853e-06	0.000101504	Down-regulated in CTC
HIST1H2BO	-2.70734	9.94492e-10	4.03727e-07	-1.23524	2.32843e-06	5.2234e-05	Down-regulated in CTC
SNORA39	-2.47834	3.51888e-05	0.000674549	-1.48096	0.00038352	0.00250443	Down-regulated in CTC
SNORD53	-2.37451	1.93008e-08	3.18892e-06	-1.59189	1.35864e-07	7.28972e-06	Down-regulated in CTC
WDR33	-2.27538	4.61891e-05	0.000801305	-1.693	1.68524e-09	4.08217e-07	Down-regulated in CTC
SNORA37	-2.00059	2.37149e-08	3.65701e-06	-1.97945	1.17328e-06	3.24806e-05	Down-regulated in CTC
BCOR	-2.44269	1.77875e-05	0.000418892	-1.5735	3.32898e-07	1.31504e-05	Down-regulated in CTC
MMP10	-1.7479	0.00372125	0.0175507	-2.28946	1.43015e-06	3.67566e-05	Down-regulated in CTC
SNORA16A	-2.43177	1.63894e-08	2.75157e-06	-1.66592	1.40754e-06	3.6355e-05	Down-regulated in CTC
C7ORF54	-1.77699	0.000873104	0.00620562	-2.33068	7.7886e-13	5.40477e-09	Down-regulated in CTC
SNORA10	-2.1683	3.2874e-05	0.00064381	-1.94236	0.000116681	0.000999206	Down-regulated in CTC
SNORA3	-2.05244	3.71055e-06	0.000139939	-2.12786	1.59686e-07	8.04928e-06	Down-regulated in CTC
FAP	-2.66712	0.00151441	0.00920494	-1.51651	4.92378e-06	9.0391e-05	Down-regulated in CTC
SCARNA6	-2.3189	6.2968e-08	7.12428e-06	-1.89524	4.45645e-08	3.32525e-06	Down-regulated in CTC
SNORA57	-2.10144	2.6696e-05	0.000557684	-2.11519	0.00019747	0.00149815	Down-regulated in CTC
SNORD21	-2.67758	6.82968e-09	1.52882e-06	-1.58534	6.58559e-08	4.39419e-06	Down-regulated in CTC
HIST1H3C	-2.50916	5.51714e-11	5.22072e-08	-1.75934	4.12361e-07	1.53295e-05	Down-regulated in CTC
HIST1H2AJ	-2.78211	2.3094e-07	1.84204e-05	-1.54253	6.90949e-08	4.52333e-06	Down-regulated in CTC
SNORD8	-2.76012	6.6825e-08	7.24771e-06	-1.56958	2.20792e-06	5.0455e-05	Down-regulated in CTC
HIST2H2AC	-2.5673	1.09321e-07	1.05854e-05	-1.78145	2.62292e-06	5.70575e-05	Down-regulated in CTC
RNU4ATAC	-2.00191	1.66662e-07	1.44565e-05	-2.35199	3.83239e-06	7.55517e-05	Down-regulated in CTC
CCND2	-2.5633	0.000536327	0.00439231	-1.80667	1.25961e-05	0.000180099	Down-regulated in CTC
SNORA71A	-2.44248	8.07423e-08	8.40447e-06	-1.98301	2.93566e-08	2.38728e-06	Down-regulated in CTC
SNORA71D	-2.0675	0.000653609	0.00504517	-2.35824	0.00100548	0.00542423	Down-regulated in CTC
UACA	-2.46251	3.88531e-07	2.71424e-05	-1.98733	2.19626e-10	1.14304e-07	Down-regulated in CTC
SNORA24	-2.33329	1.4576e-10	1.12386e-07	-2.164	4.03694e-09	6.7775e-07	Down-regulated in CTC
HIST1H2AB	-2.75533	1.7602e-06	7.97518e-05	-1.77479	0.000319692	0.00217709	Down-regulated in CTC
SNORA54	-2.79552	3.21143e-09	9.2855e-07	-1.74174	0.000204011	0.00153737	Down-regulated in CTC
HIST1H3A	-2.96988	6.71775e-07	4.04346e-05	-1.63863	6.05615e-05	0.000602375	Down-regulated in CTC
HIST1H4C	-2.91933	1.67006e-12	5.79457e-09	-1.72464	2.78543e-10	1.38064e-07	Down-regulated in CTC
SNORD48	-2.74915	8.26788e-08	8.43729e-06	-1.89627	9.49183e-12	1.64667e-08	Down-regulated in CTC
MIR100	-2.46146	8.27742e-05	0.00118433	-2.23405	1.51109e-09	4.01796e-07	Down-regulated in CTC
FBLN2	-2.66156	7.95527e-07	4.64357e-05	-2.05102	5.15456e-06	9.34735e-05	Down-regulated in CTC
LOC653604	-3.16669	1.56777e-08	2.67523e-06	-1.60053	7.28991e-07	2.32051e-05	Down-regulated in CTC
SNORD117	-2.71949	1.86752e-10	1.29115e-07	-2.04848	9.42141e-08	5.62691e-06	Down-regulated in CTC
SNORA38	-2.53398	8.96653e-05	0.00125021	-2.23611	0.00013351	0.00110955	Down-regulated in CTC
SNORD60	-2.84291	8.00957e-07	4.65763e-05	-1.93006	0.000133188	0.00110771	Down-regulated in CTC
HIST1H3H	-3.0454	1.5691e-10	1.16663e-07	-1.72944	4.0774e-06	7.94439e-05	Down-regulated in CTC
SNORD85	-2.42837	2.51517e-09	7.53118e-07	-2.43044	1.75613e-10	1.01553e-07	Down-regulated in CTC
SCARNA13	-2.43952	1.18929e-10	9.90349e-08	-2.444	2.75035e-09	5.15827e-07	Down-regulated in CTC
HIST1H2BB	-2.92315	9.19107e-10	3.8268e-07	-1.96392	2.51213e-07	1.05865e-05	Down-regulated in CTC
SNORD58A	-2.89312	0.000759285	0.00560525	-2.0219	0.0029517	0.0129121	Down-regulated in CTC
SNORD68	-3.1491	1.2411e-06	6.25597e-05	-1.789	0.000300255	0.00206703	Down-regulated in CTC
SNORA11	-2.58663	1.45651e-05	0.000366203	-2.38291	4.22055e-07	1.55511e-05	Down-regulated in CTC
MIR125B1	-2.27706	7.60517e-05	0.00112606	-2.77585	3.52676e-11	3.64844e-08	Down-regulated in CTC
HIST1H2AM	-3.18321	5.72457e-12	1.32416e-08	-1.91083	1.6773e-10	1.01553e-07	Down-regulated in CTC
SNORA47	-3.30266	1.93779e-09	6.4033e-07	-1.84164	1.45199e-08	1.55812e-06	Down-regulated in CTC
SNORD55	-2.80269	4.94187e-09	1.28207e-06	-2.38892	1.44063e-08	1.55812e-06	Down-regulated in CTC
SNORA51	-3.04123	8.38328e-07	4.8078e-05	-2.20711	0.000538145	0.00329019	Down-regulated in CTC
HIST2H2AB	-3.4736	1.87705e-10	1.29115e-07	-1.79109	1.26756e-07	6.94422e-06	Down-regulated in CTC
SCARNA20	-2.84197	7.38454e-08	7.84343e-06	-2.43955	2.31461e-06	5.19801e-05	Down-regulated in CTC
HIST1H2BA	-2.96765	0.000129622	0.00161876	-2.33672	0.00888592	0.0313697	Down-regulated in CTC
RNU105A	-2.91381	7.95933e-12	1.65697e-08	-2.55857	6.77124e-08	4.46088e-06	Down-regulated in CTC
SNORA49	-3.13516	4.53401e-09	1.22332e-06	-2.33751	4.49758e-07	1.64264e-05	Down-regulated in CTC
HIST1H1E	-3.39884	7.30532e-10	3.30613e-07	-2.09493	4.40843e-09	7.2837e-07	Down-regulated in CTC
HIST1H2AH	-3.44931	6.71873e-09	1.52033e-06	-2.0455	1.77212e-07	8.598e-06	Down-regulated in CTC
SNORD31	-3.33905	3.94115e-09	1.10874e-06	-2.16615	5.9425e-09	9.09639e-07	Down-regulated in CTC
RNU5A	-2.67863	0.000220218	0.00234381	-2.85078	2.59501e-08	2.27698e-06	Down-regulated in CTC
SNORD89	-3.27068	6.72032e-07	4.04346e-05	-2.25885	5.02109e-05	0.000523168	Down-regulated in CTC
TERC	-2.95774	8.26389e-10	3.58412e-07	-2.57199	4.98211e-10	1.88578e-07	Down-regulated in CTC
RNY1	-3.13833	4.81575e-10	2.44522e-07	-2.39349	1.50851e-07	7.90878e-06	Down-regulated in CTC
PTPRB	-3.09231	6.76481e-08	7.29688e-06	-2.49355	1.72203e-09	4.1206e-07	Down-regulated in CTC
SNORD95	-3.15775	4.4923e-07	3.03639e-05	-2.43557	1.04315e-05	0.000156008	Down-regulated in CTC
SNORA65	-3.14444	1.31839e-08	2.36605e-06	-2.57412	3.68034e-11	3.64844e-08	Down-regulated in CTC
HIST1H3B	-3.55224	4.68615e-12	1.21945e-08	-2.23258	8.98126e-10	3.00593e-07	Down-regulated in CTC
SNORA73B	-3.44856	1.44476e-12	5.79457e-09	-2.42453	1.64066e-09	4.0661e-07	Down-regulated in CTC
RN7SK	-3.00165	5.61713e-08	6.72054e-06	-2.98928	4.82977e-10	1.88578e-07	Down-regulated in CTC
SNORA73A	-3.58183	2.42455e-08	3.71134e-06	-2.43162	7.70654e-07	2.41255e-05	Down-regulated in CTC
HIST2H3C	-3.95662	4.06449e-10	2.16961e-07	-2.08593	5.32021e-07	1.87747e-05	Down-regulated in CTC
SPARCL1	-3.27426	3.30752e-08	4.65242e-06	-2.77766	7.76146e-10	2.73861e-07	Down-regulated in CTC
CYP4B1	-3.11061	4.424e-08	5.65023e-06	-2.97647	1.8482e-06	4.43781e-05	Down-regulated in CTC
SNORD1A	-3.30544	9.50889e-07	5.24761e-05	-2.78671	8.96663e-06	0.000139408	Down-regulated in CTC
SNORD91B	-3.70058	1.38095e-07	1.27596e-05	-2.56325	1.15151e-05	0.00016799	Down-regulated in CTC
SNORA34	-3.64184	4.72317e-07	3.14144e-05	-2.64512	0.000104979	0.000919032	Down-regulated in CTC
SNORD15B	-3.41338	1.91824e-11	2.86161e-08	-3.15774	1.03066e-09	3.14196e-07	Down-regulated in CTC
SNORD33	-3.6939	1.19204e-11	2.06798e-08	-2.95375	6.18172e-11	5.34377e-08	Down-regulated in CTC
SNORA22	-4.24622	2.82623e-13	2.94182e-09	-2.44607	2.58475e-11	2.9894e-08	Down-regulated in CTC
SNORA38B	-3.56341	3.04094e-05	0.000609759	-3.34005	1.01095e-06	2.90289e-05	Down-regulated in CTC
SNORD71	-3.8417	4.22606e-08	5.49863e-06	-3.11448	2.4432e-07	1.0385e-05	Down-regulated in CTC
SNORD66	-4.08339	2.34929e-11	3.2605e-08	-3.56707	1.10645e-10	7.94275e-08	Down-regulated in CTC
SNORA43	-4.43992	7.05541e-13	4.05734e-09	-3.45323	2.01642e-09	4.5628e-07	Down-regulated in CTC
RMRP	-5.22655	5.05071e-14	1.05146e-09	-4.57569	9.86559e-11	7.42969e-08	Down-regulated in CTC
