# Supplementary material for: Gene signatures of circulating breast cancer cell models are a source of novel molecular determinants of metastasis and improve circulating tumor cell detection in patients
Source: J Exp Clin Cancer Res. 2022 Feb 25;41:78. doi: 10.1186/s13046-022-02259-8 (PMC8876758; doi:10.1186/s13046-022-02259-8)
Supplement: Supplementary file 3 — Additional file 3: Supplementary File S2. File reports results of gene ontology enrichment analysis using genes up-regulated in circulating tumor cells versus solid lesions in MDA-MB-231 xenograft models. [file 13046_2022_2259_MOESM3_ESM.xlsx]

## Sheet: GO_BP_up_CTCvsSolidLesions
GO.ID	Term	Annotated	Significant	Expected	classicFisher	res.genes
GO:0044342	type B pancreatic cell proliferation	16	3	0.16	0.00052	BAD;NR4A1;NR4A3
GO:0090287	regulation of cellular response to growth factor stimulus	238	9	2.42	0.00074	CDKN1C;CITED1;FAM20C;FAM89B;FBN2;FGFBP1;GIPC1;NBL1;VEGFB
GO:0007166	cell surface receptor signaling pathway	2642	43	26.87	0.00077	ADAM15;ATP6V0C;BAD;BAIAP2;CD14;CD24;CDKN1C;CEACAM1;CITED1;CSF1;DAXX;FAM20C;FAM89B;FBN2;FGFBP1;FOS;GIGYF1;GIPC1;GLIS2;HDAC10;IGFBP1;IGFBP6;ITGB4;LLGL2;LMNA;LRP5;MIB2;NBL1;NCF1;NFKB2;NR4A1;NR4A3;NUP43;PTK6;RALGDS;RPS6KB2;SAMHD1;SEMA3B;SHARPIN;SIGIRR;SIRT2;TCIRG1;VEGFB
GO:0007167	enzyme linked receptor protein signaling pathway	1205	24	12.26	0.0011	ATP6V0C;BAD;BAIAP2;CDKN1C;CITED1;CSF1;FAM20C;FAM89B;FBN2;FGFBP1;FOS;GIGYF1;GIPC1;IGFBP1;IGFBP6;NBL1;NCF1;NR4A1;PTK6;RALGDS;RPS6KB2;SIRT2;TCIRG1;VEGFB
GO:0071577	zinc II ion transmembrane transport	22	3	0.22	0.00138	SLC30A4;SLC39A3;SLC39A4
GO:0030511	positive regulation of transforming growth factor beta receptor signaling pathway	25	3	0.25	0.00201	CDKN1C;CITED1;GIPC1
GO:1903846	positive regulation of cellular response to transforming growth factor beta stimulus	25	3	0.25	0.00201	CDKN1C;CITED1;GIPC1
GO:0030278	regulation of ossification	176	7	1.79	0.00215	CITED1;CSF1;FAM20C;FBN2;LMNA;LRP5;SIX2
GO:0046688	response to copper ion	26	3	0.26	0.00226	AQP1;ATP5D;SOD3
GO:0045597	positive regulation of cell differentiation	779	17	7.92	0.00242	BAD;BAIAP2;CD24;CSF1;FAM20C;FBN2;FOS;IRX3;LMNA;LRP5;MYADM;NBL1;PTK6;SIRT2;SYT17;XRCC2;ZNF385A
GO:0001836	release of cytochrome c from mitochondria	56	4	0.57	0.00251	BAD;FIS1;LMNA;TIMM50
GO:0006829	zinc II ion transport	27	3	0.27	0.00252	SLC30A4;SLC39A3;SLC39A4
GO:0072080	nephron tubule development	94	5	0.96	0.0027	AQP1;CD24;CITED1;IRX3;SIX2
GO:0098751	bone cell development	28	3	0.28	0.0028	FAM20C;ZFPM1;ZNF385A
GO:0061326	renal tubule development	96	5	0.98	0.00296	AQP1;CD24;CITED1;IRX3;SIX2
GO:0042036	negative regulation of cytokine biosynthetic process	29	3	0.29	0.0031	RNF128;SIGIRR;ZFPM1
GO:0060612	adipose tissue development	31	3	0.32	0.00376	CSF1;LMNA;LRP5
GO:0015031	protein transport	1709	29	17.38	0.00377	ATP6V0C;B3GAT3;BAD;CD14;CD24;DNLZ;FAM89B;FIS1;GIPC1;LLGL2;LMNA;LRP5;MAMDC4;MYADM;NAPA;NCF1;NECAB3;NOX5;NUP43;PACS2;RHOD;RTN2;SCAMP3;SIX2;SNCG;SNX15;SNX8;TCIRG1;TIMM50
GO:1990267	response to transition metal nanoparticle	146	6	1.49	0.00378	AQP1;ATP5D;BAD;CRIP1;SLC30A4;SOD3
GO:0000041	transition metal ion transport	105	5	1.07	0.00435	ATP6V0C;SLC30A4;SLC39A3;SLC39A4;TCIRG1
GO:0017015	regulation of transforming growth factor beta receptor signaling pathway	106	5	1.08	0.00453	CDKN1C;CITED1;FAM89B;FBN2;GIPC1
GO:1903844	regulation of cellular response to transforming growth factor beta stimulus	106	5	1.08	0.00453	CDKN1C;CITED1;FAM89B;FBN2;GIPC1
GO:0072009	nephron epithelium development	109	5	1.11	0.0051	AQP1;CD24;CITED1;IRX3;SIX2
GO:0045667	regulation of osteoblast differentiation	110	5	1.12	0.0053	CITED1;FAM20C;FBN2;LMNA;LRP5
GO:0008104	protein localization	2238	35	22.76	0.00532	ATP6V0C;B3GAT3;BAD;CD14;CD24;DNLZ;FAM89B;FBN2;FIS1;GIPC1;LLGL2;LMNA;LRP5;MAMDC4;MYADM;NAPA;NBL1;NCF1;NECAB3;NOX5;NUP43;PACS2;PPIL2;RASSF5;RHOD;RNF128;RTN2;SCAMP3;SIRT2;SIX2;SNCG;SNX15;SNX8;TCIRG1;TIMM50
GO:0048009	insulin-like growth factor receptor signaling pathway	37	3	0.38	0.00622	GIGYF1;IGFBP1;IGFBP6
GO:0009888	tissue development	1693	28	17.22	0.00632	ADAM15;AQP1;BAD;CD24;CITED1;CRIP1;CSF1;FAM20C;FBN2;FN3K;FOS;IGFBP1;IRX3;ITGB4;LLGL2;LMNA;LRP5;MYADM;NR4A3;PTK6;SEMA3B;SHARPIN;SIRT2;SIX2;TAGLN2;TSC22D3;XRCC2;ZFPM1
GO:0051094	positive regulation of developmental process	1082	20	11.01	0.00671	AQP1;BAD;BAIAP2;CD24;CSF1;FAM20C;FBN2;FIS1;FOS;IRX3;LMNA;LRP5;MYADM;NBL1;PTK6;SIRT2;SYT17;VEGFB;XRCC2;ZNF385A
GO:0010038	response to metal ion	333	9	3.39	0.00704	AQP1;ATP5D;BAD;CD14;CRIP1;DAXX;FOS;SLC30A4;SOD3
GO:0071310	cellular response to organic substance	2286	35	23.25	0.00742	AQP1;ATP6V0C;BAD;BAIAP2;CD14;CD24;CDKN1C;CITED1;CSF1;DAXX;FAM20C;FAM89B;FBN2;FGFBP1;FOS;GAS2L1;GIPC1;IGFBP1;LMNA;LRP5;NBL1;NFKB2;NR4A1;NR4A3;NUP43;OTUB1;PTK6;RALGDS;RPS6KB2;SAMHD1;SHARPIN;SIGIRR;SIRT2;TCIRG1;VEGFB
GO:0072210	metanephric nephron development	41	3	0.42	0.00829	AQP1;CITED1;SIX2
GO:0065002	intracellular protein transmembrane transport	42	3	0.43	0.00886	DNLZ;RTN2;TIMM50
GO:0007035	vacuolar acidification	15	2	0.15	0.00989	ATP6V0C;TCIRG1
GO:0035855	megakaryocyte development	15	2	0.15	0.00989	ZFPM1;ZNF385A
GO:0007169	transmembrane receptor protein tyrosine kinase signaling pathway	902	17	9.17	0.01025	ATP6V0C;BAD;BAIAP2;CSF1;FAM20C;FGFBP1;GIGYF1;IGFBP1;IGFBP6;NCF1;NR4A1;PTK6;RALGDS;RPS6KB2;SIRT2;TCIRG1;VEGFB
GO:0045444	fat cell differentiation	182	6	1.85	0.01078	LRP5;NR4A1;NR4A3;SIRT2;ZFPM1;ZNF385A
GO:0045184	establishment of protein localization	1846	29	18.78	0.0109	ATP6V0C;B3GAT3;BAD;CD14;CD24;DNLZ;FAM89B;FIS1;GIPC1;LLGL2;LMNA;LRP5;MAMDC4;MYADM;NAPA;NCF1;NECAB3;NOX5;NUP43;PACS2;RHOD;RTN2;SCAMP3;SIX2;SNCG;SNX15;SNX8;TCIRG1;TIMM50
GO:0072283	metanephric renal vesicle morphogenesis	16	2	0.16	0.01123	CITED1;SIX2
GO:0072006	nephron development	133	5	1.35	0.01157	AQP1;CD24;CITED1;IRX3;SIX2
GO:0061515	myeloid cell development	47	3	0.48	0.01206	FAM20C;ZFPM1;ZNF385A
GO:0071806	protein transmembrane transport	47	3	0.48	0.01206	DNLZ;RTN2;TIMM50
GO:0036294	cellular response to decreased oxygen levels	135	5	1.37	0.01228	AQP1;BAD;DAXX;LMNA;SIRT2
GO:0035268	protein mannosylation	17	2	0.17	0.01265	DPM2;FKRP
GO:0030220	platelet formation	18	2	0.18	0.01413	ZFPM1;ZNF385A
GO:1990542	mitochondrial transmembrane transport	50	3	0.51	0.01426	ATP5D;DNLZ;TIMM50
GO:0045595	regulation of cell differentiation	1399	23	14.23	0.0143	BAD;BAIAP2;CD24;CITED1;CSF1;DAXX;FAM20C;FBN2;FOS;GAS2L1;IRX3;LMNA;LRP5;MYADM;NBL1;PTK6;SEMA3B;SIRT2;SIX2;SYT17;XRCC2;ZFPM1;ZNF385A
GO:0006886	intracellular protein transport	936	17	9.52	0.01437	B3GAT3;CD24;DNLZ;FAM89B;FIS1;GIPC1;LMNA;MYADM;NAPA;NCF1;PACS2;RHOD;RTN2;SIX2;SNX15;SNX8;TIMM50
GO:0001656	metanephros development	92	4	0.94	0.0144	AQP1;CITED1;IRX3;SIX2
GO:0072073	kidney epithelium development	141	5	1.43	0.0146	AQP1;CD24;CITED1;IRX3;SIX2
GO:0010720	positive regulation of cell development	441	10	4.49	0.01474	BAD;BAIAP2;CSF1;IRX3;MYADM;NBL1;PTK6;SIRT2;SYT17;XRCC2
GO:0007179	transforming growth factor beta receptor signaling pathway	196	6	1.99	0.01509	CDKN1C;CITED1;FAM89B;FBN2;FOS;GIPC1
GO:0071453	cellular response to oxygen levels	143	5	1.45	0.01543	AQP1;BAD;DAXX;LMNA;SIRT2
GO:0036344	platelet morphogenesis	19	2	0.19	0.01569	ZFPM1;ZNF385A
GO:0060231	mesenchymal to epithelial transition	19	2	0.19	0.01569	CITED1;SIX2
GO:0072077	renal vesicle morphogenesis	19	2	0.19	0.01569	CITED1;SIX2
GO:0006801	superoxide metabolic process	52	3	0.53	0.01585	NCF1;NOX5;SOD3
GO:0070727	cellular macromolecule localization	1416	23	14.4	0.0163	B3GAT3;BAD;CD24;DNLZ;FAM89B;FIS1;GIPC1;LMNA;MYADM;NAPA;NCF1;PACS2;PPIL2;RASSF5;RHOD;RNF128;RTN2;SIRT2;SIX2;SNX15;SNX8;TIMM50;ZNF385A
GO:0001655	urogenital system development	320	8	3.25	0.01667	AQP1;CD24;CDKN1C;CITED1;CRIP1;IRX3;ITGB4;SIX2
GO:0045598	regulation of fat cell differentiation	97	4	0.99	0.01718	LRP5;SIRT2;ZFPM1;ZNF385A
GO:0001832	blastocyst growth	20	2	0.2	0.01732	GINS4;INTS1
GO:0070932	histone H3 deacetylation	20	2	0.2	0.01732	HDAC10;SIRT2
GO:0072087	renal vesicle development	20	2	0.2	0.01732	CITED1;SIX2
GO:0001578	microtubule bundle formation	54	3	0.55	0.01753	GAS2L1;TPPP;TPPP3
GO:0090183	regulation of kidney development	55	3	0.56	0.0184	CD24;CITED1;SIX2
GO:0051641	cellular localization	2777	39	28.25	0.01844	AQP1;ATP5D;B3GAT3;BAD;CD14;CD24;CITED1;DNLZ;FAM89B;FIS1;GIPC1;KLC2;LLGL2;LMNA;LRP5;MYADM;NAPA;NCF1;NECAB3;NOX5;NR4A3;PACS2;PPIL2;PTGS1;RASSF5;RHOD;RNF128;RTN2;SCAMP3;SCYL1;SIRT2;SIX2;SNCG;SNX15;SNX8;SYT17;TIMM50;VEGFB;ZNF385A
GO:0006882	cellular zinc ion homeostasis	21	2	0.21	0.01902	SLC30A4;SLC39A4
GO:0097186	amelogenesis	21	2	0.21	0.01902	FAM20C;ITGB4
GO:0015985	energy coupled proton transport, down electrochemical gradient	22	2	0.22	0.02078	ATP5D;TCIRG1
GO:0015986	ATP synthesis coupled proton transport	22	2	0.22	0.02078	ATP5D;TCIRG1
GO:0006968	cellular defense response	58	3	0.59	0.02118	LGALS3BP;NCF1;TCIRG1
GO:0045669	positive regulation of osteoblast differentiation	59	3	0.6	0.02215	FAM20C;FBN2;LMNA
GO:0046916	cellular transition metal ion homeostasis	105	4	1.07	0.02228	ATP6V0C;SLC30A4;SLC39A4;TCIRG1
GO:0051179	localization	5182	65	52.71	0.02246	ADAM15;AQP1;ATP5D;ATP6V0C;B3GAT3;BAD;BAIAP2;CD14;CD24;CEACAM1;CITED1;CLIC3;CRAT;CSF1;DNLZ;FAM89B;FBN2;FCHO1;FIS1;GIPC1;ITGB4;KLC2;LGALS3BP;LLGL2;LMNA;LRP5;LRRC26;MAMDC4;MYADM;NAPA;NBL1;NCF1;NECAB3;NOX5;NR4A1;NR4A3;NUP43;PACS2;PITPNM2;PPIL2;PTGS1;PTK6;RASSF5;RHOD;RNF128;RTN2;SCAMP3;SCYL1;SEMA3B;SIRT2;SIX2;SLC30A4;SLC39A3;SLC39A4;SNCG;SNTA1;SNX15;SNX8;SYT17;TCIRG1;TIMM50;TMEM63A;TSC22D3;VEGFB;ZNF38…
GO:0042554	superoxide anion generation	23	2	0.23	0.02261	NCF1;NOX5
GO:0045672	positive regulation of osteoclast differentiation	23	2	0.23	0.02261	CSF1;FOS
GO:0055069	zinc ion homeostasis	23	2	0.23	0.02261	SLC30A4;SLC39A4
GO:0072661	protein targeting to plasma membrane	23	2	0.23	0.02261	MYADM;PACS2
GO:0033036	macromolecule localization	2554	36	25.98	0.02266	ATP6V0C;B3GAT3;BAD;CD14;CD24;DNLZ;FAM89B;FBN2;FIS1;GIPC1;LLGL2;LMNA;LRP5;MAMDC4;MYADM;NAPA;NBL1;NCF1;NECAB3;NOX5;NUP43;PACS2;PPIL2;RASSF5;RHOD;RNF128;RTN2;SCAMP3;SIRT2;SIX2;SNCG;SNX15;SNX8;TCIRG1;TIMM50;ZNF385A
GO:0090092	regulation of transmembrane receptor protein serine/threonine kinase signaling pathway	215	6	2.19	0.02268	CDKN1C;CITED1;FAM89B;FBN2;GIPC1;NBL1
GO:0072001	renal system development	279	7	2.84	0.02405	AQP1;CD24;CDKN1C;CITED1;IRX3;ITGB4;SIX2
GO:0043567	regulation of insulin-like growth factor receptor signaling pathway	24	2	0.24	0.0245	IGFBP1;IGFBP6
GO:0008637	apoptotic mitochondrial changes	110	4	1.12	0.0259	BAD;FIS1;LMNA;TIMM50
GO:0070887	cellular response to chemical stimulus	2759	38	28.06	0.02667	AQP1;ATP6V0C;BAD;BAIAP2;CD14;CD24;CDKN1C;CITED1;CRIP1;CSF1;DAXX;FAM20C;FAM89B;FBN2;FGFBP1;FOS;GAS2L1;GIPC1;IGFBP1;LMNA;LRP5;NBL1;NFKB2;NR4A1;NR4A3;NUP43;OTUB1;PTGS1;PTK6;RALGDS;RPS6KB2;SAMHD1;SHARPIN;SIGIRR;SIRT2;SOD3;TCIRG1;VEGFB
GO:0071495	cellular response to endogenous stimulus	1325	21	13.48	0.02731	AQP1;ATP6V0C;BAD;BAIAP2;CDKN1C;CITED1;DAXX;FAM20C;FAM89B;FBN2;FGFBP1;FOS;GAS2L1;GIPC1;IGFBP1;NBL1;NR4A1;NR4A3;RPS6KB2;SIRT2;TCIRG1
GO:0001707	mesoderm formation	64	3	0.65	0.02737	ITGB4;NR4A3;SIX2
GO:0034613	cellular protein localization	1407	22	14.31	0.02752	B3GAT3;BAD;CD24;DNLZ;FAM89B;FIS1;GIPC1;LMNA;MYADM;NAPA;NCF1;PACS2;PPIL2;RASSF5;RHOD;RNF128;RTN2;SIRT2;SIX2;SNX15;SNX8;TIMM50
GO:0051649	establishment of localization in cell	2417	34	24.58	0.02761	AQP1;ATP5D;B3GAT3;BAD;CD14;CD24;CITED1;DNLZ;FAM89B;FIS1;GIPC1;KLC2;LLGL2;LMNA;LRP5;MYADM;NAPA;NCF1;NECAB3;NOX5;NR4A3;PACS2;PTGS1;RHOD;RTN2;SCAMP3;SCYL1;SIX2;SNCG;SNX15;SNX8;SYT17;TIMM50;VEGFB
GO:0051817	modification of morphology or physiology of other organism involved in symbiotic interaction	113	4	1.15	0.02822	AQP1;BAD;NCF1;NUP43
GO:0002832	negative regulation of response to biotic stimulus	26	2	0.26	0.02847	SIGIRR;SIRT2
GO:0045730	respiratory burst	26	2	0.26	0.02847	CD24;NCF1
GO:0051412	response to corticosterone	26	2	0.26	0.02847	FOS;PTGS1
GO:0060444	branching involved in mammary gland duct morphogenesis	26	2	0.26	0.02847	CSF1;LRP5
GO:0072273	metanephric nephron morphogenesis	26	2	0.26	0.02847	CITED1;SIX2
GO:0040036	regulation of fibroblast growth factor receptor signaling pathway	27	2	0.27	0.03055	FAM20C;FGFBP1
GO:0060669	embryonic placenta morphogenesis	27	2	0.27	0.03055	CDKN1C;LLGL2
GO:0007369	gastrulation	172	5	1.75	0.03121	ITGB4;LRP5;MYADM;NR4A3;SIX2
GO:0010035	response to inorganic substance	499	10	5.08	0.03135	AQP1;ATP5D;BAD;CD14;CRIP1;DAXX;FOS;NR4A3;SLC30A4;SOD3
GO:0008283	cell proliferation	1842	27	18.74	0.03149	ACER3;AQP1;BAD;CD24;CDKN1C;CITED1;CRIP1;CRIP2;CSF1;FGFBP1;GINS4;IGFBP6;INTS1;LRP5;NCF1;NOX5;NR4A1;NR4A3;PTGS1;PTK6;RARRES3;RASSF5;SIRT2;SIX2;TAF6;TCIRG1;VEGFB
GO:0051240	positive regulation of multicellular organismal process	1347	21	13.7	0.03192	AQP1;BAD;BAIAP2;CD14;CD24;CSF1;FAM20C;FBN2;FOS;IRX3;LMNA;NBL1;NFKB2;NR4A3;PTGS1;PTK6;SIRT2;SYT17;VEGFB;XRCC2;ZFPM1
GO:0048332	mesoderm morphogenesis	68	3	0.69	0.03197	ITGB4;NR4A3;SIX2
GO:0036293	response to decreased oxygen levels	297	7	3.02	0.03226	AQP1;BAD;CD24;DAXX;LMNA;SIRT2;SOD3
GO:0007498	mesoderm development	118	4	1.2	0.03237	IRX3;ITGB4;NR4A3;SIX2
GO:0033363	secretory granule organization	28	2	0.28	0.03268	AQP1;ZNF385A
GO:0070528	protein kinase C signaling	28	2	0.28	0.03268	ADAM15;MYADM
GO:0097502	mannosylation	28	2	0.28	0.03268	DPM2;FKRP
GO:2000026	regulation of multicellular organismal development	1522	23	15.48	0.03437	AQP1;BAD;BAIAP2;CD24;CITED1;CSF1;FAM20C;FBN2;FOS;GAS2L1;IRX3;LMNA;MYADM;NBL1;PTK6;SEMA3B;SIRT2;SIX2;SYT17;TSC22D3;VEGFB;XRCC2;ZFPM1
GO:0002376	immune system process	2460	34	25.02	0.03468	ADAM15;BAD;BAIAP2;CD14;CD24;CDKN1C;CEACAM1;CITED1;CRIP1;CRIP2;CSF1;FAM20C;FGFBP1;FOS;GAS2L1;KLC2;LRP5;NBL1;NCF1;NFKB2;NR4A1;NR4A3;OTUB1;PPIL2;PTK6;RPS6KB2;SAMHD1;SIRT2;SLC39A3;SPPL2B;TSC22D3;VEGFB;ZFPM1;ZNF385A
GO:0071560	cellular response to transforming growth factor beta stimulus	238	6	2.42	0.03486	CDKN1C;CITED1;FAM89B;FBN2;FOS;GIPC1
GO:0051452	intracellular pH reduction	29	2	0.29	0.03488	ATP6V0C;TCIRG1
GO:2000249	regulation of actin cytoskeleton reorganization	29	2	0.29	0.03488	BAIAP2;RHOD
GO:0042476	odontogenesis	121	4	1.23	0.03502	AQP1;CSF1;FAM20C;ITGB4
GO:0071363	cellular response to growth factor stimulus	887	15	9.02	0.03646	BAD;CDKN1C;CITED1;FAM20C;FAM89B;FBN2;FGFBP1;FOS;GIPC1;NBL1;NR4A1;RALGDS;RPS6KB2;SIRT2;VEGFB
GO:0071559	response to transforming growth factor beta	241	6	2.45	0.03671	CDKN1C;CITED1;FAM89B;FBN2;FOS;GIPC1
GO:0038123	toll-like receptor TLR1:TLR2 signaling pathway	72	3	0.73	0.03696	CD14;FOS;NFKB2
GO:0038124	toll-like receptor TLR6:TLR2 signaling pathway	72	3	0.73	0.03696	CD14;FOS;NFKB2
GO:0048333	mesodermal cell differentiation	30	2	0.31	0.03712	ITGB4;SIX2
GO:0071870	cellular response to catecholamine stimulus	30	2	0.31	0.03712	NR4A3;SIRT2
GO:0051781	positive regulation of cell division	125	4	1.27	0.03875	GIPC1;LRP5;SIRT2;VEGFB
GO:0016477	cell migration	1134	18	11.53	0.03938	ADAM15;AQP1;CD24;CEACAM1;CSF1;GIPC1;ITGB4;LMNA;LRP5;MYADM;NBL1;NR4A1;PPIL2;PTK6;RHOD;SEMA3B;SIX2;VEGFB
GO:0071868	cellular response to monoamine stimulus	31	2	0.32	0.03942	NR4A3;SIRT2
GO:0034614	cellular response to reactive oxygen species	127	4	1.29	0.04069	AQP1;FOS;NR4A3;SOD3
GO:0035019	somatic stem cell population maintenance	75	3	0.76	0.04095	LRP5;SIX2;VPS72
GO:0072078	nephron tubule morphogenesis	75	3	0.76	0.04095	CITED1;IRX3;SIX2
GO:0070482	response to oxygen levels	313	7	3.18	0.04099	AQP1;BAD;CD24;DAXX;LMNA;SIRT2;SOD3
GO:1901214	regulation of neuron death	248	6	2.52	0.04126	BAD;CITED1;DAXX;NR4A3;VEGFB;XRCC2
GO:0002065	columnar/cuboidal epithelial cell differentiation	128	4	1.3	0.04169	BAD;CITED1;FAM20C;PTK6
GO:0071456	cellular response to hypoxia	128	4	1.3	0.04169	AQP1;BAD;LMNA;SIRT2
GO:0006007	glucose catabolic process	32	2	0.33	0.04178	BAD;LRP5
GO:0015988	energy coupled proton transmembrane transport, against electrochemical gradient	32	2	0.33	0.04178	ATP6V0C;TCIRG1
GO:0015991	ATP hydrolysis coupled proton transport	32	2	0.33	0.04178	ATP6V0C;TCIRG1
GO:0031640	killing of cells of other organism	32	2	0.33	0.04178	BAD;NCF1
GO:0044364	disruption of cells of other organism	32	2	0.33	0.04178	BAD;NCF1
GO:0045851	pH reduction	32	2	0.33	0.04178	ATP6V0C;TCIRG1
GO:0051385	response to mineralocorticoid	32	2	0.33	0.04178	FOS;PTGS1
GO:0071869	response to catecholamine	32	2	0.33	0.04178	NR4A3;SIRT2
GO:0001959	regulation of cytokine-mediated signaling pathway	130	4	1.32	0.04371	CD24;CSF1;SHARPIN;SIGIRR
GO:0072088	nephron epithelium morphogenesis	77	3	0.78	0.04372	CITED1;IRX3;SIX2
GO:0003338	metanephros morphogenesis	33	2	0.34	0.04418	CITED1;SIX2
GO:0070848	response to growth factor	912	15	9.28	0.04471	BAD;CDKN1C;CITED1;FAM20C;FAM89B;FBN2;FGFBP1;FOS;GIPC1;NBL1;NR4A1;RALGDS;RPS6KB2;SIRT2;VEGFB
GO:0034134	toll-like receptor 2 signaling pathway	78	3	0.79	0.04514	CD14;FOS;NFKB2
GO:0035666	TRIF-dependent toll-like receptor signaling pathway	78	3	0.79	0.04514	CD14;FOS;NFKB2
GO:0015992	proton transport	132	4	1.34	0.0458	ATP5D;ATP6V0C;NOX5;TCIRG1
GO:0035821	modification of morphology or physiology of other organism	132	4	1.34	0.0458	AQP1;BAD;NCF1;NUP43
GO:0031109	microtubule polymerization or depolymerization	79	3	0.8	0.04658	GAS2L1;TPPP;TPPP3
GO:0061333	renal tubule morphogenesis	79	3	0.8	0.04658	CITED1;IRX3;SIX2
GO:0072028	nephron morphogenesis	79	3	0.8	0.04658	CITED1;IRX3;SIX2
GO:0045646	regulation of erythrocyte differentiation	34	2	0.35	0.04664	GAS2L1;ZFPM1
GO:0071867	response to monoamine	34	2	0.35	0.04664	NR4A3;SIRT2
GO:0043524	negative regulation of neuron apoptotic process	133	4	1.35	0.04686	CITED1;NR4A3;VEGFB;XRCC2
GO:0055076	transition metal ion homeostasis	133	4	1.35	0.04686	ATP6V0C;SLC30A4;SLC39A4;TCIRG1
GO:0030099	myeloid cell differentiation	323	7	3.29	0.04716	CDKN1C;CSF1;FAM20C;FOS;GAS2L1;ZFPM1;ZNF385A
GO:0051239	regulation of multicellular organismal process	2434	33	24.76	0.04726	AQP1;BAD;BAIAP2;CD14;CD24;CITED1;CSF1;FAM20C;FBN2;FOS;GAS2L1;IRX3;LMNA;LRP5;MYADM;NBL1;NCF1;NFKB2;NOX5;NR4A3;PTGS1;PTK6;RNF128;SEMA3B;SIGIRR;SIRT2;SIX2;SNTA1;SYT17;TSC22D3;VEGFB;XRCC2;ZFPM1
GO:0006818	hydrogen transport	134	4	1.36	0.04793	ATP5D;ATP6V0C;NOX5;TCIRG1
GO:0002237	response to molecule of bacterial origin	325	7	3.31	0.04846	CD14;CD24;CITED1;FOS;NFKB2;SIGIRR;SIRT2
GO:0045843	negative regulation of striated muscle tissue development	35	2	0.36	0.04914	SIRT2;TSC22D3
GO:0010033	response to organic substance	2886	38	29.36	0.04923	AQP1;ATP6V0C;BAD;BAIAP2;CD14;CD24;CDKN1C;CITED1;CRIP1;CSF1;DAXX;FAM20C;FAM89B;FBN2;FGFBP1;FOS;GAS2L1;GIPC1;IGFBP1;LMNA;LRP5;NBL1;NFKB2;NR4A1;NR4A3;NUP43;OTUB1;PTGS1;PTK6;RALGDS;RPS6KB2;SAMHD1;SCAMP3;SHARPIN;SIGIRR;SIRT2;TCIRG1;VEGFB
GO:0002756	MyD88-independent toll-like receptor signaling pathway	81	3	0.82	0.04954	CD14;FOS;NFKB2
