# Supplementary material for: Gene signatures of circulating breast cancer cell models are a source of novel molecular determinants of metastasis and improve circulating tumor cell detection in patients
Source: J Exp Clin Cancer Res. 2022 Feb 25;41:78. doi: 10.1186/s13046-022-02259-8 (PMC8876758; doi:10.1186/s13046-022-02259-8)
Supplement: Supplementary file 4 — Additional file 4: Supplementary File S3. File reports results of gene ontology enrichment analysis using genes down-regulated in circulating tumor cells versus solid lesions in MDA-MB-231 xenograft models. [file 13046_2022_2259_MOESM4_ESM.xlsx]

## Sheet: GO_BP_down_CTCvsSolidLesions
GO.ID	Term	Annotated	Significant	Expected	classicFisher	res.genes
GO:0031497	chromatin assembly	140	16	1.13	2.1e-14	HIST1H1E;HIST1H2BA;HIST1H2BB;HIST1H2BC;HIST1H2BE;HIST1H2BJ;HIST1H2BN;HIST1H2BO;HIST1H3A;HIST1H3B;HIST1H3C;HIST1H3F;HIST1H3H;HIST1H4C;HIST2H3C;HMGA2
GO:0006334	nucleosome assembly	124	15	1	6.2e-14	HIST1H1E;HIST1H2BA;HIST1H2BB;HIST1H2BC;HIST1H2BE;HIST1H2BJ;HIST1H2BN;HIST1H2BO;HIST1H3A;HIST1H3B;HIST1H3C;HIST1H3F;HIST1H3H;HIST1H4C;HIST2H3C
GO:0045814	negative regulation of gene expression, epigenetic	156	16	1.26	1.2e-13	EED;HIST1H2AB;HIST1H2AH;HIST1H2AI;HIST1H2AK;HIST1H2AM;HIST1H3A;HIST1H3B;HIST1H3C;HIST1H3F;HIST1H3H;HIST1H4C;HIST2H2AB;HIST2H2AC;HIST2H3C;JARID2
GO:0006342	chromatin silencing	108	14	0.87	1.7e-13	HIST1H2AB;HIST1H2AH;HIST1H2AI;HIST1H2AK;HIST1H2AM;HIST1H3A;HIST1H3B;HIST1H3C;HIST1H3F;HIST1H3H;HIST1H4C;HIST2H2AB;HIST2H2AC;HIST2H3C
GO:0006333	chromatin assembly or disassembly	165	16	1.33	2.9e-13	HIST1H1E;HIST1H2BA;HIST1H2BB;HIST1H2BC;HIST1H2BE;HIST1H2BJ;HIST1H2BN;HIST1H2BO;HIST1H3A;HIST1H3B;HIST1H3C;HIST1H3F;HIST1H3H;HIST1H4C;HIST2H3C;HMGA2
GO:0006325	chromatin organization	667	28	5.38	3.6e-13	BCL6;BCOR;EED;HIST1H1E;HIST1H2AB;HIST1H2AH;HIST1H2AI;HIST1H2AK;HIST1H2AM;HIST1H2BA;HIST1H2BB;HIST1H2BC;HIST1H2BE;HIST1H2BJ;HIST1H2BN;HIST1H2BO;HIST1H3A;HIST1H3B;HIST1H3C;HIST1H3F;HIST1H3H;HIST1H4C;HIST2H2AB;HIST2H2AC;HIST2H3C;HMGA2;JARID2;L3MBTL3
GO:0065004	protein-DNA complex assembly	170	16	1.37	4.6e-13	DACH1;HIST1H1E;HIST1H2BA;HIST1H2BB;HIST1H2BC;HIST1H2BE;HIST1H2BJ;HIST1H2BN;HIST1H2BO;HIST1H3A;HIST1H3B;HIST1H3C;HIST1H3F;HIST1H3H;HIST1H4C;HIST2H3C
GO:0006323	DNA packaging	171	16	1.38	5e-13	HIST1H1E;HIST1H2BA;HIST1H2BB;HIST1H2BC;HIST1H2BE;HIST1H2BJ;HIST1H2BN;HIST1H2BO;HIST1H3A;HIST1H3B;HIST1H3C;HIST1H3F;HIST1H3H;HIST1H4C;HIST2H3C;HMGA2
GO:0034728	nucleosome organization	150	15	1.21	1.1e-12	HIST1H1E;HIST1H2BA;HIST1H2BB;HIST1H2BC;HIST1H2BE;HIST1H2BJ;HIST1H2BN;HIST1H2BO;HIST1H3A;HIST1H3B;HIST1H3C;HIST1H3F;HIST1H3H;HIST1H4C;HIST2H3C
GO:0071824	protein-DNA complex subunit organization	196	16	1.58	4.2e-12	DACH1;HIST1H1E;HIST1H2BA;HIST1H2BB;HIST1H2BC;HIST1H2BE;HIST1H2BJ;HIST1H2BN;HIST1H2BO;HIST1H3A;HIST1H3B;HIST1H3C;HIST1H3F;HIST1H3H;HIST1H4C;HIST2H3C
GO:0071103	DNA conformation change	228	16	1.84	4.1e-11	HIST1H1E;HIST1H2BA;HIST1H2BB;HIST1H2BC;HIST1H2BE;HIST1H2BJ;HIST1H2BN;HIST1H2BO;HIST1H3A;HIST1H3B;HIST1H3C;HIST1H3F;HIST1H3H;HIST1H4C;HIST2H3C;HMGA2
GO:0040029	regulation of gene expression, epigenetic	235	16	1.9	6.5e-11	EED;HIST1H2AB;HIST1H2AH;HIST1H2AI;HIST1H2AK;HIST1H2AM;HIST1H3A;HIST1H3B;HIST1H3C;HIST1H3F;HIST1H3H;HIST1H4C;HIST2H2AB;HIST2H2AC;HIST2H3C;JARID2
GO:0032776	DNA methylation on cytosine	34	8	0.27	2.2e-10	HIST1H3A;HIST1H3B;HIST1H3C;HIST1H3F;HIST1H3H;HIST1H4C;HIST2H3C;TRDMT1
GO:0016458	gene silencing	220	14	1.78	2.7e-09	HIST1H2AB;HIST1H2AH;HIST1H2AI;HIST1H2AK;HIST1H2AM;HIST1H3A;HIST1H3B;HIST1H3C;HIST1H3F;HIST1H3H;HIST1H4C;HIST2H2AB;HIST2H2AC;HIST2H3C
GO:0045892	negative regulation of transcription, DNA-templated	1116	30	9.01	2.9e-09	BACH1;BCL6;BCOR;DACH1;EED;FBXW11;FNIP1;HIST1H1E;HIST1H2AB;HIST1H2AH;HIST1H2AI;HIST1H2AK;HIST1H2AM;HIST1H3A;HIST1H3B;HIST1H3C;HIST1H3F;HIST1H3H;HIST1H4C;HIST2H2AB;HIST2H2AC;HIST2H3C;HMGA2;HMOX1;JARID2;NEDD4L;PRDM1;PRRX1;RREB1;ZNF280C
GO:0051276	chromosome organization	982	28	7.92	3e-09	BCL6;BCOR;EED;HIST1H1E;HIST1H2AB;HIST1H2AH;HIST1H2AI;HIST1H2AK;HIST1H2AM;HIST1H2BA;HIST1H2BB;HIST1H2BC;HIST1H2BE;HIST1H2BJ;HIST1H2BN;HIST1H2BO;HIST1H3A;HIST1H3B;HIST1H3C;HIST1H3F;HIST1H3H;HIST1H4C;HIST2H2AB;HIST2H2AC;HIST2H3C;HMGA2;JARID2;L3MBTL3
GO:1903507	negative regulation of nucleic acid-templated transcription	1154	30	9.31	6.2e-09	BACH1;BCL6;BCOR;DACH1;EED;FBXW11;FNIP1;HIST1H1E;HIST1H2AB;HIST1H2AH;HIST1H2AI;HIST1H2AK;HIST1H2AM;HIST1H3A;HIST1H3B;HIST1H3C;HIST1H3F;HIST1H3H;HIST1H4C;HIST2H2AB;HIST2H2AC;HIST2H3C;HMGA2;HMOX1;JARID2;NEDD4L;PRDM1;PRRX1;RREB1;ZNF280C
GO:1902679	negative regulation of RNA biosynthetic process	1168	30	9.43	8.2e-09	BACH1;BCL6;BCOR;DACH1;EED;FBXW11;FNIP1;HIST1H1E;HIST1H2AB;HIST1H2AH;HIST1H2AI;HIST1H2AK;HIST1H2AM;HIST1H3A;HIST1H3B;HIST1H3C;HIST1H3F;HIST1H3H;HIST1H4C;HIST2H2AB;HIST2H2AC;HIST2H3C;HMGA2;HMOX1;JARID2;NEDD4L;PRDM1;PRRX1;RREB1;ZNF280C
GO:0051253	negative regulation of RNA metabolic process	1199	30	9.68	1.5e-08	BACH1;BCL6;BCOR;DACH1;EED;FBXW11;FNIP1;HIST1H1E;HIST1H2AB;HIST1H2AH;HIST1H2AI;HIST1H2AK;HIST1H2AM;HIST1H3A;HIST1H3B;HIST1H3C;HIST1H3F;HIST1H3H;HIST1H4C;HIST2H2AB;HIST2H2AC;HIST2H3C;HMGA2;HMOX1;JARID2;NEDD4L;PRDM1;PRRX1;RREB1;ZNF280C
GO:2000113	negative regulation of cellular macromolecule biosynthetic process	1274	31	10.28	1.5e-08	BACH1;BCL6;BCOR;CPEB1;DACH1;EED;FBXW11;FNIP1;HIST1H1E;HIST1H2AB;HIST1H2AH;HIST1H2AI;HIST1H2AK;HIST1H2AM;HIST1H3A;HIST1H3B;HIST1H3C;HIST1H3F;HIST1H3H;HIST1H4C;HIST2H2AB;HIST2H2AC;HIST2H3C;HMGA2;HMOX1;JARID2;NEDD4L;PRDM1;PRRX1;RREB1;ZNF280C
GO:0000183	chromatin silencing at rDNA	42	7	0.34	4e-08	HIST1H3A;HIST1H3B;HIST1H3C;HIST1H3F;HIST1H3H;HIST1H4C;HIST2H3C
GO:0010558	negative regulation of macromolecule biosynthetic process	1357	31	10.95	6.7e-08	BACH1;BCL6;BCOR;CPEB1;DACH1;EED;FBXW11;FNIP1;HIST1H1E;HIST1H2AB;HIST1H2AH;HIST1H2AI;HIST1H2AK;HIST1H2AM;HIST1H3A;HIST1H3B;HIST1H3C;HIST1H3F;HIST1H3H;HIST1H4C;HIST2H2AB;HIST2H2AC;HIST2H3C;HMGA2;HMOX1;JARID2;NEDD4L;PRDM1;PRRX1;RREB1;ZNF280C
GO:0010629	negative regulation of gene expression	1444	32	11.65	7.8e-08	BACH1;BCL6;BCOR;CPEB1;DACH1;EED;FBXW11;FNIP1;HIST1H1E;HIST1H2AB;HIST1H2AH;HIST1H2AI;HIST1H2AK;HIST1H2AM;HIST1H3A;HIST1H3B;HIST1H3C;HIST1H3F;HIST1H3H;HIST1H4C;HIST2H2AB;HIST2H2AC;HIST2H3C;HMGA2;HMOX1;JARID2;NEDD4L;PRDM1;PRRX1;PTPN22;RREB1;ZNF280C
GO:0045934	negative regulation of nucleobase-containing compound metabolic process	1327	30	10.71	1.5e-07	BACH1;BCL6;BCOR;DACH1;EED;FBXW11;FNIP1;HIST1H1E;HIST1H2AB;HIST1H2AH;HIST1H2AI;HIST1H2AK;HIST1H2AM;HIST1H3A;HIST1H3B;HIST1H3C;HIST1H3F;HIST1H3H;HIST1H4C;HIST2H2AB;HIST2H2AC;HIST2H3C;HMGA2;HMOX1;JARID2;NEDD4L;PRDM1;PRRX1;RREB1;ZNF280C
GO:0006335	DNA replication-dependent nucleosome assembly	31	6	0.25	1.5e-07	HIST1H3A;HIST1H3B;HIST1H3C;HIST1H3F;HIST1H3H;HIST1H4C
GO:0034723	DNA replication-dependent nucleosome organization	31	6	0.25	1.5e-07	HIST1H3A;HIST1H3B;HIST1H3C;HIST1H3F;HIST1H3H;HIST1H4C
GO:0031327	negative regulation of cellular biosynthetic process	1414	31	11.41	1.7e-07	BACH1;BCL6;BCOR;CPEB1;DACH1;EED;FBXW11;FNIP1;HIST1H1E;HIST1H2AB;HIST1H2AH;HIST1H2AI;HIST1H2AK;HIST1H2AM;HIST1H3A;HIST1H3B;HIST1H3C;HIST1H3F;HIST1H3H;HIST1H4C;HIST2H2AB;HIST2H2AC;HIST2H3C;HMGA2;HMOX1;JARID2;NEDD4L;PRDM1;PRRX1;RREB1;ZNF280C
GO:0051172	negative regulation of nitrogen compound metabolic process	1433	31	11.56	2.3e-07	BACH1;BCL6;BCOR;CPEB1;DACH1;EED;FBXW11;FNIP1;HIST1H1E;HIST1H2AB;HIST1H2AH;HIST1H2AI;HIST1H2AK;HIST1H2AM;HIST1H3A;HIST1H3B;HIST1H3C;HIST1H3F;HIST1H3H;HIST1H4C;HIST2H2AB;HIST2H2AC;HIST2H3C;HMGA2;HMOX1;JARID2;NEDD4L;PRDM1;PRRX1;RREB1;ZNF280C
GO:0009890	negative regulation of biosynthetic process	1436	31	11.59	2.4e-07	BACH1;BCL6;BCOR;CPEB1;DACH1;EED;FBXW11;FNIP1;HIST1H1E;HIST1H2AB;HIST1H2AH;HIST1H2AI;HIST1H2AK;HIST1H2AM;HIST1H3A;HIST1H3B;HIST1H3C;HIST1H3F;HIST1H3H;HIST1H4C;HIST2H2AB;HIST2H2AC;HIST2H3C;HMGA2;HMOX1;JARID2;NEDD4L;PRDM1;PRRX1;RREB1;ZNF280C
GO:0006305	DNA alkylation	83	8	0.67	3.4e-07	HIST1H3A;HIST1H3B;HIST1H3C;HIST1H3F;HIST1H3H;HIST1H4C;HIST2H3C;TRDMT1
GO:0006306	DNA methylation	83	8	0.67	3.4e-07	HIST1H3A;HIST1H3B;HIST1H3C;HIST1H3F;HIST1H3H;HIST1H4C;HIST2H3C;TRDMT1
GO:0051290	protein heterotetramerization	36	6	0.29	3.9e-07	HIST1H3A;HIST1H3B;HIST1H3C;HIST1H3F;HIST1H3H;HIST1H4C
GO:0044728	DNA methylation or demethylation	95	8	0.77	9.6e-07	HIST1H3A;HIST1H3B;HIST1H3C;HIST1H3F;HIST1H3H;HIST1H4C;HIST2H3C;TRDMT1
GO:0043414	macromolecule methylation	228	11	1.84	2.3e-06	BCOR;EED;HIST1H3A;HIST1H3B;HIST1H3C;HIST1H3F;HIST1H3H;HIST1H4C;HIST2H3C;JARID2;TRDMT1
GO:0045815	positive regulation of gene expression, epigenetic	75	7	0.61	2.4e-06	HIST1H3A;HIST1H3B;HIST1H3C;HIST1H3F;HIST1H3H;HIST1H4C;HIST2H3C
GO:0032259	methylation	287	12	2.32	3.5e-06	BCOR;EED;HIST1H3A;HIST1H3B;HIST1H3C;HIST1H3F;HIST1H3H;HIST1H4C;HIST2H3C;JARID2;PRDM1;TRDMT1
GO:0006304	DNA modification	115	8	0.93	4.1e-06	HIST1H3A;HIST1H3B;HIST1H3C;HIST1H3F;HIST1H3H;HIST1H4C;HIST2H3C;TRDMT1
GO:0043933	macromolecular complex subunit organization	2362	38	19.06	1.2e-05	BCL6;BCOR;DACH1;DLC1;EED;FNIP1;HIST1H1E;HIST1H2AB;HIST1H2AH;HIST1H2AI;HIST1H2AK;HIST1H2AM;HIST1H2BA;HIST1H2BB;HIST1H2BC;HIST1H2BE;HIST1H2BJ;HIST1H2BN;HIST1H2BO;HIST1H3A;HIST1H3B;HIST1H3C;HIST1H3F;HIST1H3H;HIST1H4C;HIST2H2AB;HIST2H2AC;HIST2H3C;HMGA2;HMOX1;JARID2;L3MBTL3;LIPG;LPXN;MAP4;MRPL39;PCBD2;RND1
GO:0060968	regulation of gene silencing	39	5	0.31	1.5e-05	HIST1H3A;HIST1H3B;HIST1H3C;HIST1H3F;HIST1H3H
GO:0051291	protein heterooligomerization	110	7	0.89	3e-05	HIST1H3A;HIST1H3B;HIST1H3C;HIST1H3F;HIST1H3H;HIST1H4C;PCBD2
GO:0016043	cellular component organization	5554	66	44.82	5.7e-05	ANK3;BCL6;BCOR;COL4A1;DACH1;DISC1;DLC1;EED;FAP;FBLN2;FNIP1;FRS2;GCNT2;GJC1;HIST1H1E;HIST1H2AB;HIST1H2AH;HIST1H2AI;HIST1H2AK;HIST1H2AM;HIST1H2BA;HIST1H2BB;HIST1H2BC;HIST1H2BE;HIST1H2BJ;HIST1H2BN;HIST1H2BO;HIST1H3A;HIST1H3B;HIST1H3C;HIST1H3F;HIST1H3H;HIST1H4C;HIST2H2AB;HIST2H2AC;HIST2H3C;HMGA2;HMOX1;HSF2BP;JARID2;L3MBTL3;LIN7C;LIPG;LPXN;LRRTM2;MAP1B;MAP4;MMP10;MRPL39;MYH10;NEDD4L;PCBD2;PCDHB11;PODX…
GO:0051262	protein tetramerization	131	7	1.06	9.1e-05	HIST1H3A;HIST1H3B;HIST1H3C;HIST1H3F;HIST1H3H;HIST1H4C;PCBD2
GO:0031047	gene silencing by RNA	135	7	1.09	0.00011	HIST1H3A;HIST1H3B;HIST1H3C;HIST1H3F;HIST1H3H;HIST1H4C;HIST2H3C
GO:0071840	cellular component organization or biogenesis	5663	66	45.7	0.00011	ANK3;BCL6;BCOR;COL4A1;DACH1;DISC1;DLC1;EED;FAP;FBLN2;FNIP1;FRS2;GCNT2;GJC1;HIST1H1E;HIST1H2AB;HIST1H2AH;HIST1H2AI;HIST1H2AK;HIST1H2AM;HIST1H2BA;HIST1H2BB;HIST1H2BC;HIST1H2BE;HIST1H2BJ;HIST1H2BN;HIST1H2BO;HIST1H3A;HIST1H3B;HIST1H3C;HIST1H3F;HIST1H3H;HIST1H4C;HIST2H2AB;HIST2H2AC;HIST2H3C;HMGA2;HMOX1;HSF2BP;JARID2;L3MBTL3;LIN7C;LIPG;LPXN;LRRTM2;MAP1B;MAP4;MMP10;MRPL39;MYH10;NEDD4L;PCBD2;PCDHB11;PODX…
GO:0001580	detection of chemical stimulus involved in sensory perception of bitter taste	32	4	0.26	0.00012	TAS2R30;TAS2R31;TAS2R43;TAS2R46
GO:0031324	negative regulation of cellular metabolic process	2232	34	18.01	0.00012	BACH1;BCL6;BCOR;CPEB1;DACH1;EED;FBXW11;FNIP1;HIST1H1E;HIST1H2AB;HIST1H2AH;HIST1H2AI;HIST1H2AK;HIST1H2AM;HIST1H3A;HIST1H3B;HIST1H3C;HIST1H3F;HIST1H3H;HIST1H4C;HIST2H2AB;HIST2H2AC;HIST2H3C;HMGA2;HMOX1;JARID2;LRRTM2;NEDD4L;PRDM1;PRRX1;PTPN22;RREB1;SPOCK1;ZNF280C
GO:0010605	negative regulation of macromolecule metabolic process	2263	34	18.26	0.00016	BACH1;BCL6;BCOR;CPEB1;DACH1;EED;FBXW11;FNIP1;HIST1H1E;HIST1H2AB;HIST1H2AH;HIST1H2AI;HIST1H2AK;HIST1H2AM;HIST1H3A;HIST1H3B;HIST1H3C;HIST1H3F;HIST1H3H;HIST1H4C;HIST2H2AB;HIST2H2AC;HIST2H3C;HMGA2;HMOX1;JARID2;LRRTM2;NEDD4L;PRDM1;PRRX1;PTPN22;RREB1;SPOCK1;ZNF280C
GO:0048523	negative regulation of cellular process	3933	50	31.74	0.0002	ANK3;BACH1;BCL6;BCOR;CPEB1;DACH1;DLC1;EED;FAP;FBXW11;FNIP1;GCNT2;HIST1H1E;HIST1H2AB;HIST1H2AH;HIST1H2AI;HIST1H2AK;HIST1H2AM;HIST1H3A;HIST1H3B;HIST1H3C;HIST1H3F;HIST1H3H;HIST1H4C;HIST2H2AB;HIST2H2AC;HIST2H3C;HMGA2;HMOX1;HOXA5;JARID2;LPXN;LRRTM2;MAP4;NEDD4L;PODXL;PPM1B;PRDM1;PRRX1;PTPN22;RAP2B;RND1;RREB1;RUNX1;SEMA6D;SPOCK1;TTC3;VAPA;WNT5B;ZNF280C
GO:0050913	sensory perception of bitter taste	37	4	0.3	0.00022	TAS2R30;TAS2R31;TAS2R43;TAS2R46
GO:0022603	regulation of anatomical structure morphogenesis	878	18	7.08	0.00023	BCL6;BCOR;DISC1;DLC1;FRS2;GCNT2;HMOX1;HOXA5;MAP1B;MAP4;MYH10;NEDD4L;PTPRD;RREB1;RUNX1;SEMA6D;TTC3;WDR36
GO:0050912	detection of chemical stimulus involved in sensory perception of taste	38	4	0.31	0.00024	TAS2R30;TAS2R31;TAS2R43;TAS2R46
GO:0007162	negative regulation of cell adhesion	216	8	1.74	0.00036	BCL6;DLC1;GCNT2;LPXN;PODXL;PTPN22;RND1;SPOCK1
GO:0010810	regulation of cell-substrate adhesion	165	7	1.33	0.00038	BCL6;DISC1;DLC1;FBLN2;GCNT2;RREB1;SPOCK1
GO:0048519	negative regulation of biological process	4288	52	34.6	0.00046	ANK3;BACH1;BCL6;BCOR;CPEB1;DACH1;DLC1;EED;FAP;FBXW11;FNIP1;GCNT2;HIST1H1E;HIST1H2AB;HIST1H2AH;HIST1H2AI;HIST1H2AK;HIST1H2AM;HIST1H3A;HIST1H3B;HIST1H3C;HIST1H3F;HIST1H3H;HIST1H4C;HIST2H2AB;HIST2H2AC;HIST2H3C;HMGA2;HMOX1;HOXA5;JARID2;LPXN;LRRTM2;MAP1B;MAP4;NEDD4L;PODXL;PPM1B;PRDM1;PRRX1;PTPN22;RAP2B;RND1;RREB1;RUNX1;SCG5;SEMA6D;SPOCK1;TTC3;VAPA;WNT5B;ZNF280C
GO:0022604	regulation of cell morphogenesis	480	12	3.87	0.0005	DISC1;DLC1;GCNT2;MAP1B;MAP4;MYH10;NEDD4L;PTPRD;RREB1;SEMA6D;TTC3;WDR36
GO:0022607	cellular component assembly	2219	32	17.91	0.00057	ANK3;DACH1;DISC1;DLC1;FNIP1;GJC1;HIST1H1E;HIST1H2BA;HIST1H2BB;HIST1H2BC;HIST1H2BE;HIST1H2BJ;HIST1H2BN;HIST1H2BO;HIST1H3A;HIST1H3B;HIST1H3C;HIST1H3F;HIST1H3H;HIST1H4C;HIST2H3C;HMGA2;HMOX1;LPXN;LRRTM2;MAP4;MYH10;PCBD2;PCDHB11;PODXL;PTPRD;SNCAIP
GO:0009892	negative regulation of metabolic process	2521	35	20.34	0.00059	BACH1;BCL6;BCOR;CPEB1;DACH1;EED;FBXW11;FNIP1;HIST1H1E;HIST1H2AB;HIST1H2AH;HIST1H2AI;HIST1H2AK;HIST1H2AM;HIST1H3A;HIST1H3B;HIST1H3C;HIST1H3F;HIST1H3H;HIST1H4C;HIST2H2AB;HIST2H2AC;HIST2H3C;HMGA2;HMOX1;JARID2;LRRTM2;NEDD4L;PRDM1;PRRX1;PTPN22;RREB1;SCG5;SPOCK1;ZNF280C
GO:0010812	negative regulation of cell-substrate adhesion	48	4	0.39	0.0006	BCL6;DLC1;GCNT2;SPOCK1
GO:0034622	cellular macromolecular complex assembly	797	16	6.43	0.00066	DACH1;HIST1H1E;HIST1H2BA;HIST1H2BB;HIST1H2BC;HIST1H2BE;HIST1H2BJ;HIST1H2BN;HIST1H2BO;HIST1H3A;HIST1H3B;HIST1H3C;HIST1H3F;HIST1H3H;HIST1H4C;HIST2H3C
GO:0002227	innate immune response in mucosa	22	3	0.18	0.00071	HIST1H2BC;HIST1H2BE;HIST1H2BJ
GO:0048468	cell development	2062	30	16.64	0.00078	ANK3;BCL6;COL4A1;DISC1;FRS2;GCNT2;GJC1;HIST1H2BA;HMGA2;HOXA5;L3MBTL3;MAP1B;MAP4;MYH10;NEDD4L;PODXL;PRDM1;PRRX1;PTPRD;RND1;RREB1;RUNX1;SEMA6D;SLC4A7;SPOCK1;TTC3;VAPA;WDR36;WNT5B;ZNF280C
GO:0032200	telomere organization	136	6	1.1	0.00082	HIST1H3A;HIST1H3B;HIST1H3C;HIST1H3F;HIST1H3H;HIST1H4C
GO:0044085	cellular component biogenesis	2392	33	19.3	0.00101	ANK3;DACH1;DISC1;DLC1;FNIP1;GJC1;HIST1H1E;HIST1H2BA;HIST1H2BB;HIST1H2BC;HIST1H2BE;HIST1H2BJ;HIST1H2BN;HIST1H2BO;HIST1H3A;HIST1H3B;HIST1H3C;HIST1H3F;HIST1H3H;HIST1H4C;HIST2H3C;HMGA2;HMOX1;LPXN;LRRTM2;MAP4;MYH10;PCBD2;PCDHB11;PODXL;PTPRD;SNCAIP;WDR36
GO:0050909	sensory perception of taste	56	4	0.45	0.00107	TAS2R30;TAS2R31;TAS2R43;TAS2R46
GO:0098792	xenophagy	99	5	0.8	0.00123	HIST1H3A;HIST1H3B;HIST1H3C;HIST1H3F;HIST1H3H
GO:2000772	regulation of cellular senescence	27	3	0.22	0.0013	BCL6;HMGA2;NUAK1
GO:0006259	DNA metabolic process	866	16	6.99	0.00159	BACH1;BCL6;DACH1;HIST1H2BA;HIST1H3A;HIST1H3B;HIST1H3C;HIST1H3F;HIST1H3H;HIST1H4C;HIST2H3C;HMGA2;INO80D;RPA4;TRDMT1;WDR33
GO:0007264	small GTPase mediated signal transduction	870	16	7.02	0.00166	BCL6;DLC1;FRS2;HIST1H3A;HIST1H3B;HIST1H3C;HIST1H3F;HIST1H3H;HIST1H4C;HIST2H3C;HMOX1;MYH10;PSD3;RAP2B;RND1;RREB1
GO:0000122	negative regulation of transcription from RNA polymerase II promoter	711	14	5.74	0.00175	BACH1;BCL6;BCOR;DACH1;EED;FNIP1;HIST1H1E;HMGA2;JARID2;NEDD4L;PRDM1;PRRX1;RREB1;ZNF280C
GO:0031344	regulation of cell projection organization	481	11	3.88	0.00176	DISC1;MAP1B;MAP4;NEDD4L;PODXL;PRRX1;PTPRD;RREB1;SEMA6D;SPOCK1;WDR36
GO:0002385	mucosal immune response	30	3	0.24	0.00177	HIST1H2BC;HIST1H2BE;HIST1H2BJ
GO:0002831	regulation of response to biotic stimulus	216	7	1.74	0.00184	HIST1H3A;HIST1H3B;HIST1H3C;HIST1H3F;HIST1H3H;PPM1B;PRDM1
GO:0006351	transcription, DNA-templated	3337	41	26.93	0.0021	BACH1;BCL6;BCOR;CSTF3;DACH1;EED;FBXW11;FNIP1;HIST1H1E;HIST1H2AB;HIST1H2AH;HIST1H2AI;HIST1H2AK;HIST1H2AM;HIST1H3A;HIST1H3B;HIST1H3C;HIST1H3F;HIST1H3H;HIST1H4C;HIST2H2AB;HIST2H2AC;HIST2H3C;HMGA2;HMOX1;HOXA5;HSF2BP;INO80D;JARID2;L3MBTL3;LPXN;NEDD4L;PCBD2;PPHLN1;PRDM1;PRRX1;RREB1;RUNX1;ZNF280C;ZNF460;ZNF805
GO:0002251	organ or tissue specific immune response	32	3	0.26	0.00214	HIST1H2BC;HIST1H2BE;HIST1H2BJ
GO:0002230	positive regulation of defense response to virus by host	113	5	0.91	0.00221	HIST1H3A;HIST1H3B;HIST1H3C;HIST1H3F;HIST1H3H
GO:0010467	gene expression	4794	54	38.68	0.00221	ANK3;BACH1;BCL6;BCOR;CPEB1;CSTF3;DACH1;DCP2;DDX46;DLC1;EED;FBXW11;FNIP1;GCNT2;HIST1H1E;HIST1H2AB;HIST1H2AH;HIST1H2AI;HIST1H2AK;HIST1H2AM;HIST1H2BA;HIST1H3A;HIST1H3B;HIST1H3C;HIST1H3F;HIST1H3H;HIST1H4C;HIST2H2AB;HIST2H2AC;HIST2H3C;HMGA2;HMOX1;HOXA5;HSF2BP;INO80D;JARID2;L3MBTL3;LPXN;MRPL39;NEDD4L;PCBD2;PPHLN1;PRDM1;PRRX1;PTPN22;RREB1;RUNX1;SCG5;TRDMT1;WDR33;WDR36;ZNF280C;ZNF460;ZNF805
GO:0097659	nucleic acid-templated transcription	3348	41	27.02	0.00225	BACH1;BCL6;BCOR;CSTF3;DACH1;EED;FBXW11;FNIP1;HIST1H1E;HIST1H2AB;HIST1H2AH;HIST1H2AI;HIST1H2AK;HIST1H2AM;HIST1H3A;HIST1H3B;HIST1H3C;HIST1H3F;HIST1H3H;HIST1H4C;HIST2H2AB;HIST2H2AC;HIST2H3C;HMGA2;HMOX1;HOXA5;HSF2BP;INO80D;JARID2;L3MBTL3;LPXN;NEDD4L;PCBD2;PPHLN1;PRDM1;PRRX1;RREB1;RUNX1;ZNF280C;ZNF460;ZNF805
GO:0030182	neuron differentiation	1431	22	11.55	0.00227	ANK3;BCL6;COL4A1;DISC1;FRS2;MAP1B;MAP4;MYH10;NEDD4L;PRDM1;PRRX1;PTPRD;RND1;RUNX1;SEMA6D;SLC4A7;SPOCK1;TTC3;VAPA;WDR36;WNT5B;ZNF280C
GO:0002683	negative regulation of immune system process	356	9	2.87	0.00237	BCL6;HIST1H4C;HMOX1;HOXA5;LPXN;PPM1B;PRDM1;PTPN22;RUNX1
GO:0090342	regulation of cell aging	34	3	0.27	0.00255	BCL6;HMGA2;NUAK1
GO:0006928	movement of cell or subcellular component	1834	26	14.8	0.00272	ANK3;BCL6;COL4A1;DACH1;DISC1;DLC1;FAP;FRS2;GCNT2;GJC1;HIST1H2BA;HMOX1;HOXA5;MAP1B;MAP4;MMP10;MYH10;NEDD4L;PODXL;RAP2B;RND1;RREB1;SEMA6D;SPOCK1;WNT5B;ZNF280C
GO:0007155	cell adhesion	1363	21	11	0.00282	BCL6;DISC1;DLC1;FAP;FBLN2;GCNT2;LPXN;MYH10;NUAK1;PCDH19;PCDHB11;PCDHGA11;PCDHGA8;PCDHGB4;PODXL;PTPN22;PTPRD;RAP2B;RND1;RREB1;SPOCK1
GO:0048666	neuron development	1184	19	9.55	0.00291	ANK3;COL4A1;DISC1;FRS2;MAP1B;MAP4;MYH10;NEDD4L;PRDM1;PRRX1;PTPRD;RND1;RUNX1;SEMA6D;SLC4A7;SPOCK1;VAPA;WDR36;ZNF280C
GO:0022610	biological adhesion	1368	21	11.04	0.00294	BCL6;DISC1;DLC1;FAP;FBLN2;GCNT2;LPXN;MYH10;NUAK1;PCDH19;PCDHB11;PCDHGA11;PCDHGA8;PCDHGB4;PODXL;PTPN22;PTPRD;RAP2B;RND1;RREB1;SPOCK1
GO:0016070	RNA metabolic process	4058	47	32.75	0.00298	BACH1;BCL6;BCOR;CPEB1;CSTF3;DACH1;DCP2;DDX46;EED;FBXW11;FNIP1;HIST1H1E;HIST1H2AB;HIST1H2AH;HIST1H2AI;HIST1H2AK;HIST1H2AM;HIST1H3A;HIST1H3B;HIST1H3C;HIST1H3F;HIST1H3H;HIST1H4C;HIST2H2AB;HIST2H2AC;HIST2H3C;HMGA2;HMOX1;HOXA5;HSF2BP;INO80D;JARID2;L3MBTL3;LPXN;NEDD4L;PCBD2;PPHLN1;PRDM1;PRRX1;RREB1;RUNX1;TRDMT1;WDR33;WDR36;ZNF280C;ZNF460;ZNF805
GO:0006355	regulation of transcription, DNA-templated	3182	39	25.68	0.00299	BACH1;BCL6;BCOR;DACH1;EED;FBXW11;FNIP1;HIST1H1E;HIST1H2AB;HIST1H2AH;HIST1H2AI;HIST1H2AK;HIST1H2AM;HIST1H3A;HIST1H3B;HIST1H3C;HIST1H3F;HIST1H3H;HIST1H4C;HIST2H2AB;HIST2H2AC;HIST2H3C;HMGA2;HMOX1;HOXA5;INO80D;JARID2;L3MBTL3;LPXN;NEDD4L;PCBD2;PPHLN1;PRDM1;PRRX1;RREB1;RUNX1;ZNF280C;ZNF460;ZNF805
GO:0010468	regulation of gene expression	3837	45	30.96	0.00301	ANK3;BACH1;BCL6;BCOR;CPEB1;DACH1;DCP2;DDX46;EED;FBXW11;FNIP1;GCNT2;HIST1H1E;HIST1H2AB;HIST1H2AH;HIST1H2AI;HIST1H2AK;HIST1H2AM;HIST1H3A;HIST1H3B;HIST1H3C;HIST1H3F;HIST1H3H;HIST1H4C;HIST2H2AB;HIST2H2AC;HIST2H3C;HMGA2;HMOX1;HOXA5;INO80D;JARID2;L3MBTL3;LPXN;NEDD4L;PCBD2;PPHLN1;PRDM1;PRRX1;PTPN22;RREB1;RUNX1;ZNF280C;ZNF460;ZNF805
GO:0050691	regulation of defense response to virus by host	122	5	0.98	0.00308	HIST1H3A;HIST1H3B;HIST1H3C;HIST1H3F;HIST1H3H
GO:0050688	regulation of defense response to virus	177	6	1.43	0.00311	HIST1H3A;HIST1H3B;HIST1H3C;HIST1H3F;HIST1H3H;PPM1B
GO:1903506	regulation of nucleic acid-templated transcription	3197	39	25.8	0.00326	BACH1;BCL6;BCOR;DACH1;EED;FBXW11;FNIP1;HIST1H1E;HIST1H2AB;HIST1H2AH;HIST1H2AI;HIST1H2AK;HIST1H2AM;HIST1H3A;HIST1H3B;HIST1H3C;HIST1H3F;HIST1H3H;HIST1H4C;HIST2H2AB;HIST2H2AC;HIST2H3C;HMGA2;HMOX1;HOXA5;INO80D;JARID2;L3MBTL3;LPXN;NEDD4L;PCBD2;PPHLN1;PRDM1;PRRX1;RREB1;RUNX1;ZNF280C;ZNF460;ZNF805
GO:0030155	regulation of cell adhesion	606	12	4.89	0.00359	BCL6;DISC1;DLC1;FBLN2;GCNT2;LPXN;NUAK1;PODXL;PTPN22;RND1;RREB1;SPOCK1
GO:2001141	regulation of RNA biosynthetic process	3215	39	25.94	0.00361	BACH1;BCL6;BCOR;DACH1;EED;FBXW11;FNIP1;HIST1H1E;HIST1H2AB;HIST1H2AH;HIST1H2AI;HIST1H2AK;HIST1H2AM;HIST1H3A;HIST1H3B;HIST1H3C;HIST1H3F;HIST1H3H;HIST1H4C;HIST2H2AB;HIST2H2AC;HIST2H3C;HMGA2;HMOX1;HOXA5;INO80D;JARID2;L3MBTL3;LPXN;NEDD4L;PCBD2;PPHLN1;PRDM1;PRRX1;RREB1;RUNX1;ZNF280C;ZNF460;ZNF805
GO:0060284	regulation of cell development	781	14	6.3	0.00411	BCL6;DISC1;GCNT2;HMGA2;MAP1B;NEDD4L;PRRX1;PTPRD;RREB1;RUNX1;SEMA6D;SPOCK1;TTC3;WDR36
GO:0010769	regulation of cell morphogenesis involved in differentiation	317	8	2.56	0.00416	DISC1;GCNT2;MAP1B;PTPRD;RREB1;SEMA6D;TTC3;WDR36
GO:0032774	RNA biosynthetic process	3463	41	27.94	0.00429	BACH1;BCL6;BCOR;CSTF3;DACH1;EED;FBXW11;FNIP1;HIST1H1E;HIST1H2AB;HIST1H2AH;HIST1H2AI;HIST1H2AK;HIST1H2AM;HIST1H3A;HIST1H3B;HIST1H3C;HIST1H3F;HIST1H3H;HIST1H4C;HIST2H2AB;HIST2H2AC;HIST2H3C;HMGA2;HMOX1;HOXA5;HSF2BP;INO80D;JARID2;L3MBTL3;LPXN;NEDD4L;PCBD2;PPHLN1;PRDM1;PRRX1;RREB1;RUNX1;ZNF280C;ZNF460;ZNF805
GO:0050793	regulation of developmental process	2008	27	16.2	0.00468	BCL6;BCOR;DISC1;DLC1;FNIP1;FRS2;GCNT2;HIST1H4C;HMGA2;HMOX1;HOXA5;LRRTM2;MAP1B;MAP4;MYH10;NEDD4L;NUAK1;PRDM1;PRRX1;PTPRD;RREB1;RUNX1;SEMA6D;SPOCK1;TTC3;WDR36;WNT5B
GO:0042060	wound healing	716	13	5.78	0.0051	F2RL2;FAP;HIST1H3A;HIST1H3B;HIST1H3C;HIST1H3F;HIST1H3H;HIST2H3C;HMOX1;MYH10;RAP2B;RREB1;WNT5B
GO:0048699	generation of neurons	1532	22	12.36	0.0052	ANK3;BCL6;COL4A1;DISC1;FRS2;MAP1B;MAP4;MYH10;NEDD4L;PRDM1;PRRX1;PTPRD;RND1;RUNX1;SEMA6D;SLC4A7;SPOCK1;TTC3;VAPA;WDR36;WNT5B;ZNF280C
GO:0006996	organelle organization	3287	39	26.52	0.00537	ANK3;BCL6;BCOR;DISC1;DLC1;EED;HIST1H1E;HIST1H2AB;HIST1H2AH;HIST1H2AI;HIST1H2AK;HIST1H2AM;HIST1H2BA;HIST1H2BB;HIST1H2BC;HIST1H2BE;HIST1H2BJ;HIST1H2BN;HIST1H2BO;HIST1H3A;HIST1H3B;HIST1H3C;HIST1H3F;HIST1H3H;HIST1H4C;HIST2H2AB;HIST2H2AC;HIST2H3C;HMGA2;HSF2BP;JARID2;L3MBTL3;MAP1B;MAP4;MRPL39;MYH10;RND1;SLC22A3;VAPA
GO:0030516	regulation of axon extension	88	4	0.71	0.00558	DISC1;MAP1B;SEMA6D;WDR36
GO:0051252	regulation of RNA metabolic process	3296	39	26.6	0.00564	BACH1;BCL6;BCOR;DACH1;EED;FBXW11;FNIP1;HIST1H1E;HIST1H2AB;HIST1H2AH;HIST1H2AI;HIST1H2AK;HIST1H2AM;HIST1H3A;HIST1H3B;HIST1H3C;HIST1H3F;HIST1H3H;HIST1H4C;HIST2H2AB;HIST2H2AC;HIST2H3C;HMGA2;HMOX1;HOXA5;INO80D;JARID2;L3MBTL3;LPXN;NEDD4L;PCBD2;PPHLN1;PRDM1;PRRX1;RREB1;RUNX1;ZNF280C;ZNF460;ZNF805
GO:0086001	cardiac muscle cell action potential	45	3	0.36	0.00568	ANK3;GJC1;NEDD4L
GO:0098742	cell-cell adhesion via plasma-membrane adhesion molecules	201	6	1.62	0.00578	PCDH19;PCDHB11;PCDHGA11;PCDHGA8;PCDHGB4;PTPRD
GO:0072089	stem cell proliferation	142	5	1.15	0.00586	DISC1;FRS2;HMGA2;PRRX1;RUNX1
GO:0007156	homophilic cell adhesion via plasma membrane adhesion molecules	143	5	1.15	0.00603	PCDH19;PCDHB11;PCDHGA11;PCDHGA8;PCDHGB4
GO:1990138	neuron projection extension	143	5	1.15	0.00603	DISC1;MAP1B;NEDD4L;SEMA6D;WDR36
GO:0006461	protein complex assembly	1270	19	10.25	0.00622	FNIP1;HIST1H1E;HIST1H2BA;HIST1H2BB;HIST1H2BC;HIST1H2BE;HIST1H2BJ;HIST1H2BN;HIST1H2BO;HIST1H3A;HIST1H3B;HIST1H3C;HIST1H3F;HIST1H3H;HIST1H4C;HIST2H3C;HMOX1;LPXN;PCBD2
GO:0070271	protein complex biogenesis	1270	19	10.25	0.00622	FNIP1;HIST1H1E;HIST1H2BA;HIST1H2BB;HIST1H2BC;HIST1H2BE;HIST1H2BJ;HIST1H2BN;HIST1H2BO;HIST1H3A;HIST1H3B;HIST1H3C;HIST1H3F;HIST1H3H;HIST1H4C;HIST2H3C;HMOX1;LPXN;PCBD2
GO:0019731	antibacterial humoral response	48	3	0.39	0.0068	HIST1H2BC;HIST1H2BE;HIST1H2BJ
GO:0031060	regulation of histone methylation	48	3	0.39	0.0068	BCOR;EED;JARID2
GO:0033599	regulation of mammary gland epithelial cell proliferation	16	2	0.13	0.0072	HOXA5;RREB1
GO:0060575	intestinal epithelial cell differentiation	16	2	0.13	0.0072	HOXA5;PRDM1
GO:0065003	macromolecular complex assembly	1479	21	11.93	0.00723	DACH1;FNIP1;HIST1H1E;HIST1H2BA;HIST1H2BB;HIST1H2BC;HIST1H2BE;HIST1H2BJ;HIST1H2BN;HIST1H2BO;HIST1H3A;HIST1H3B;HIST1H3C;HIST1H3F;HIST1H3H;HIST1H4C;HIST2H3C;HMGA2;HMOX1;LPXN;PCBD2
GO:0002064	epithelial cell development	213	6	1.72	0.0076	FRS2;HOXA5;PODXL;PRDM1;SLC4A7;WNT5B
GO:0010770	positive regulation of cell morphogenesis involved in differentiation	152	5	1.23	0.00777	DISC1;GCNT2;MAP1B;PTPRD;RREB1
GO:0090398	cellular senescence	51	3	0.41	0.00805	BCL6;HMGA2;NUAK1
GO:1901017	negative regulation of potassium ion transmembrane transporter activity	17	2	0.14	0.00811	ANK3;NEDD4L
GO:0034101	erythrocyte homeostasis	98	4	0.79	0.00813	BCL6;HMOX1;HOXA5;L3MBTL3
GO:0045664	regulation of neuron differentiation	511	10	4.12	0.00835	BCL6;DISC1;MAP1B;NEDD4L;PRRX1;PTPRD;SEMA6D;SPOCK1;TTC3;WDR36
GO:0019730	antimicrobial humoral response	52	3	0.42	0.00849	HIST1H2BC;HIST1H2BE;HIST1H2BJ
GO:0090304	nucleic acid metabolic process	4499	49	36.3	0.0085	BACH1;BCL6;BCOR;CPEB1;CSTF3;DACH1;DCP2;DDX46;EED;FBXW11;FNIP1;HIST1H1E;HIST1H2AB;HIST1H2AH;HIST1H2AI;HIST1H2AK;HIST1H2AM;HIST1H2BA;HIST1H3A;HIST1H3B;HIST1H3C;HIST1H3F;HIST1H3H;HIST1H4C;HIST2H2AB;HIST2H2AC;HIST2H3C;HMGA2;HMOX1;HOXA5;HSF2BP;INO80D;JARID2;L3MBTL3;LPXN;NEDD4L;PCBD2;PPHLN1;PRDM1;PRRX1;RPA4;RREB1;RUNX1;TRDMT1;WDR33;WDR36;ZNF280C;ZNF460;ZNF805
GO:0061387	regulation of extent of cell growth	100	4	0.81	0.00872	DISC1;MAP1B;SEMA6D;WDR36
GO:0001944	vasculature development	596	11	4.81	0.00875	COL4A1;FAP;GJC1;HMOX1;HOXA5;MYH10;PRDM1;PRRX1;PTPRB;RUNX1;SLC4A7
GO:0031589	cell-substrate adhesion	288	7	2.32	0.00881	BCL6;DISC1;DLC1;FBLN2;GCNT2;RREB1;SPOCK1
GO:0002902	regulation of B cell apoptotic process	18	2	0.15	0.00908	BCL6;FNIP1
GO:0061298	retina vasculature development in camera-type eye	18	2	0.15	0.00908	COL4A1;SLC4A7
GO:0022008	neurogenesis	1609	22	12.98	0.00915	ANK3;BCL6;COL4A1;DISC1;FRS2;MAP1B;MAP4;MYH10;NEDD4L;PRDM1;PRRX1;PTPRD;RND1;RUNX1;SEMA6D;SLC4A7;SPOCK1;TTC3;VAPA;WDR36;WNT5B;ZNF280C
GO:0050808	synapse organization	222	6	1.79	0.00923	ANK3;COL4A1;DISC1;LRRTM2;PCDHB11;PTPRD
GO:0002066	columnar/cuboidal epithelial cell development	54	3	0.44	0.00942	HOXA5;PRDM1;SLC4A7
GO:2000112	regulation of cellular macromolecule biosynthetic process	3509	40	28.32	0.00955	BACH1;BCL6;BCOR;CPEB1;DACH1;EED;FBXW11;FNIP1;HIST1H1E;HIST1H2AB;HIST1H2AH;HIST1H2AI;HIST1H2AK;HIST1H2AM;HIST1H3A;HIST1H3B;HIST1H3C;HIST1H3F;HIST1H3H;HIST1H4C;HIST2H2AB;HIST2H2AC;HIST2H3C;HMGA2;HMOX1;HOXA5;INO80D;JARID2;L3MBTL3;LPXN;NEDD4L;PCBD2;PPHLN1;PRDM1;PRRX1;RREB1;RUNX1;ZNF280C;ZNF460;ZNF805
GO:0006470	protein dephosphorylation	293	7	2.36	0.00963	DLC1;FBXW11;NUAK1;PPM1B;PTPN22;PTPRB;PTPRD
GO:2000026	regulation of multicellular organismal development	1522	21	12.28	0.0099	BCL6;BCOR;DISC1;FNIP1;FRS2;GCNT2;HIST1H4C;HMOX1;HOXA5;LRRTM2;MAP1B;NEDD4L;PRDM1;PRRX1;PTPRD;RREB1;RUNX1;SEMA6D;SPOCK1;TTC3;WDR36
GO:0071822	protein complex subunit organization	1720	23	13.88	0.00993	DLC1;FNIP1;HIST1H1E;HIST1H2BA;HIST1H2BB;HIST1H2BC;HIST1H2BE;HIST1H2BJ;HIST1H2BN;HIST1H2BO;HIST1H3A;HIST1H3B;HIST1H3C;HIST1H3F;HIST1H3H;HIST1H4C;HIST2H3C;HMOX1;LPXN;MAP4;MRPL39;PCBD2;RND1
GO:0010975	regulation of neuron projection development	369	8	2.98	0.01007	DISC1;MAP1B;NEDD4L;PRRX1;PTPRD;SEMA6D;SPOCK1;WDR36
GO:0006379	mRNA cleavage	19	2	0.15	0.01009	CSTF3;WDR33
GO:0031175	neuron projection development	1052	16	8.49	0.01036	ANK3;COL4A1;DISC1;FRS2;MAP1B;MAP4;MYH10;NEDD4L;PRRX1;PTPRD;RND1;SEMA6D;SPOCK1;VAPA;WDR36;ZNF280C
GO:0043900	regulation of multi-organism process	450	9	3.63	0.01065	HIST1H3A;HIST1H3B;HIST1H3C;HIST1H3F;HIST1H3H;HMGA2;PPM1B;PRDM1;VAPA
GO:0002719	negative regulation of cytokine production involved in immune response	20	2	0.16	0.01116	BCL6;HMOX1
GO:0050858	negative regulation of antigen receptor-mediated signaling pathway	20	2	0.16	0.01116	LPXN;PTPN22
GO:0007399	nervous system development	2250	28	18.16	0.01126	ANK3;BCL6;COL4A1;DISC1;DLC1;EED;FRS2;JARID2;LRRTM2;MAP1B;MAP4;MYH10;NEDD4L;PCDH19;PCDHB11;PRDM1;PRRX1;PTPRD;RND1;RUNX1;SEMA6D;SLC4A7;SPOCK1;TTC3;VAPA;WDR36;WNT5B;ZNF280C
GO:0060255	regulation of macromolecule metabolic process	5263	55	42.47	0.01129	ANK3;BACH1;BCL6;BCOR;CCND2;CPEB1;DACH1;DCP2;DDX46;DISC1;DLC1;EED;FAP;FBXW11;FNIP1;FRS2;GCNT2;HIST1H1E;HIST1H2AB;HIST1H2AH;HIST1H2AI;HIST1H2AK;HIST1H2AM;HIST1H3A;HIST1H3B;HIST1H3C;HIST1H3F;HIST1H3H;HIST1H4C;HIST2H2AB;HIST2H2AC;HIST2H3C;HMGA2;HMOX1;HOXA5;INO80D;JARID2;L3MBTL3;LIPG;LPXN;LRRTM2;NEDD4L;NUAK1;PCBD2;PPHLN1;PRDM1;PRRX1;PTPN22;RAP2B;RREB1;RUNX1;SPOCK1;ZNF280C;ZNF460;ZNF805
GO:0048821	erythrocyte development	21	2	0.17	0.01227	BCL6;L3MBTL3
GO:1901380	negative regulation of potassium ion transmembrane transport	21	2	0.17	0.01227	ANK3;NEDD4L
GO:0048675	axon extension	113	4	0.91	0.01323	DISC1;MAP1B;SEMA6D;WDR36
GO:0042347	negative regulation of NF-kappaB import into nucleus	22	2	0.18	0.01342	FBXW11;PPM1B
GO:0061082	myeloid leukocyte cytokine production	22	2	0.18	0.01342	BCL6;HMOX1
GO:0009653	anatomical structure morphogenesis	2605	31	21.02	0.01392	ANK3;BCL6;BCOR;COL4A1;DISC1;DLC1;FAP;FRS2;GCNT2;GJC1;HMGA2;HMOX1;HOXA5;LIN7C;MAP1B;MAP4;MYH10;NEDD4L;PODXL;PRDM1;PRRX1;PTPRB;PTPRD;RND1;RREB1;RUNX1;SEMA6D;SLC4A7;TTC3;WDR36;ZNF280C
GO:0000902	cell morphogenesis	1376	19	11.1	0.01404	ANK3;BCL6;COL4A1;DISC1;DLC1;FRS2;GCNT2;HMGA2;MAP1B;MAP4;MYH10;NEDD4L;PTPRD;RND1;RREB1;SEMA6D;TTC3;WDR36;ZNF280C
GO:0031056	regulation of histone modification	116	4	0.94	0.01444	BCL6;BCOR;EED;JARID2
GO:0001783	B cell apoptotic process	23	2	0.19	0.01463	BCL6;FNIP1
GO:0016236	macroautophagy	319	7	2.57	0.01482	HIST1H3A;HIST1H3B;HIST1H3C;HIST1H3F;HIST1H3H;HSF2BP;SLC22A3
GO:0002262	myeloid cell homeostasis	117	4	0.94	0.01486	BCL6;HMOX1;HOXA5;L3MBTL3
GO:0002697	regulation of immune effector process	396	8	3.2	0.0149	BCL6;HIST1H3A;HIST1H3B;HIST1H3C;HIST1H3F;HIST1H3H;HMOX1;PPM1B
GO:0048588	developmental cell growth	180	5	1.45	0.01532	DISC1;MAP1B;NEDD4L;SEMA6D;WDR36
GO:0072358	cardiovascular system development	914	14	7.38	0.01537	BCOR;COL4A1;DLC1;FAP;FRS2;GJC1;HMOX1;HOXA5;MYH10;PRDM1;PRRX1;PTPRB;RUNX1;SLC4A7
GO:0072359	circulatory system development	914	14	7.38	0.01537	BCOR;COL4A1;DLC1;FAP;FRS2;GJC1;HMOX1;HOXA5;MYH10;PRDM1;PRRX1;PTPRB;RUNX1;SLC4A7
GO:0010556	regulation of macromolecule biosynthetic process	3611	40	29.14	0.0154	BACH1;BCL6;BCOR;CPEB1;DACH1;EED;FBXW11;FNIP1;HIST1H1E;HIST1H2AB;HIST1H2AH;HIST1H2AI;HIST1H2AK;HIST1H2AM;HIST1H3A;HIST1H3B;HIST1H3C;HIST1H3F;HIST1H3H;HIST1H4C;HIST2H2AB;HIST2H2AC;HIST2H3C;HMGA2;HMOX1;HOXA5;INO80D;JARID2;L3MBTL3;LPXN;NEDD4L;PCBD2;PPHLN1;PRDM1;PRRX1;RREB1;RUNX1;ZNF280C;ZNF460;ZNF805
GO:2000648	positive regulation of stem cell proliferation	65	3	0.52	0.01557	DISC1;HMGA2;PRRX1
GO:0035058	nonmotile primary cilium assembly	24	2	0.19	0.01587	DISC1;MAP4
GO:1900117	regulation of execution phase of apoptosis	24	2	0.19	0.01587	DLC1;FAP
GO:0000904	cell morphogenesis involved in differentiation	1011	15	8.16	0.01596	ANK3;COL4A1;DISC1;FRS2;GCNT2;HMGA2;MAP1B;MYH10;PTPRD;RND1;RREB1;SEMA6D;TTC3;WDR36;ZNF280C
GO:0051216	cartilage development	182	5	1.47	0.016	HMGA2;HOXA5;PRRX1;RUNX1;WNT5B
GO:0045595	regulation of cell differentiation	1399	19	11.29	0.01648	BCL6;DISC1;FNIP1;GCNT2;HIST1H4C;HMGA2;HOXA5;MAP1B;NEDD4L;PRDM1;PRRX1;PTPRD;RREB1;RUNX1;SEMA6D;SPOCK1;TTC3;WDR36;WNT5B
GO:0048514	blood vessel morphogenesis	485	9	3.91	0.01666	COL4A1;FAP;GJC1;HMOX1;HOXA5;PRDM1;PRRX1;PTPRB;RUNX1
GO:0001568	blood vessel development	573	10	4.62	0.01751	COL4A1;FAP;GJC1;HMOX1;HOXA5;MYH10;PRDM1;PRRX1;PTPRB;RUNX1
GO:0002832	negative regulation of response to biotic stimulus	26	2	0.21	0.01849	PPM1B;PRDM1
GO:0030336	negative regulation of cell migration	191	5	1.54	0.0193	DACH1;DLC1;HMOX1;RAP2B;SEMA6D
GO:1903707	negative regulation of hemopoiesis	127	4	1.02	0.01949	BCL6;HIST1H4C;HOXA5;RUNX1
GO:0002701	negative regulation of production of molecular mediator of immune response	27	2	0.22	0.01987	BCL6;HMOX1
GO:0016477	cell migration	1134	16	9.15	0.0199	DACH1;DISC1;DLC1;FAP;GCNT2;HIST1H2BA;HMOX1;HOXA5;MMP10;MYH10;PODXL;RAP2B;RREB1;SEMA6D;SPOCK1;WNT5B
GO:0031058	positive regulation of histone modification	72	3	0.58	0.02041	BCL6;EED;JARID2
GO:1903308	regulation of chromatin modification	129	4	1.04	0.02052	BCL6;BCOR;EED;JARID2
GO:0050830	defense response to Gram-positive bacterium	73	3	0.59	0.02117	HIST1H2BC;HIST1H2BE;HIST1H2BJ
GO:0001953	negative regulation of cell-matrix adhesion	28	2	0.23	0.02129	BCL6;DLC1
GO:0016339	calcium-dependent cell-cell adhesion via plasma membrane cell adhesion molecules	28	2	0.23	0.02129	PCDHB11;PCDHGB4
GO:0033598	mammary gland epithelial cell proliferation	28	2	0.23	0.02129	HOXA5;RREB1
GO:0071709	membrane assembly	28	2	0.23	0.02129	ANK3;PTPRD
GO:0030574	collagen catabolic process	74	3	0.6	0.02193	COL4A1;FAP;MMP10
GO:2000146	negative regulation of cell motility	199	5	1.61	0.02258	DACH1;DLC1;HMOX1;RAP2B;SEMA6D
GO:1903310	positive regulation of chromatin modification	75	3	0.61	0.02272	BCL6;EED;JARID2
GO:0030851	granulocyte differentiation	29	2	0.23	0.02275	L3MBTL3;RUNX1
GO:0031062	positive regulation of histone methylation	29	2	0.23	0.02275	EED;JARID2
GO:0070306	lens fiber cell differentiation	29	2	0.23	0.02275	FRS2;WNT5B
GO:0032989	cellular component morphogenesis	1450	19	11.7	0.02311	ANK3;BCL6;COL4A1;DISC1;DLC1;FRS2;GCNT2;HMGA2;MAP1B;MAP4;MYH10;NEDD4L;PTPRD;RND1;RREB1;SEMA6D;TTC3;WDR36;ZNF280C
GO:0019219	regulation of nucleobase-containing compound metabolic process	3593	39	28.99	0.02326	BACH1;BCL6;BCOR;DACH1;EED;FBXW11;FNIP1;HIST1H1E;HIST1H2AB;HIST1H2AH;HIST1H2AI;HIST1H2AK;HIST1H2AM;HIST1H3A;HIST1H3B;HIST1H3C;HIST1H3F;HIST1H3H;HIST1H4C;HIST2H2AB;HIST2H2AC;HIST2H3C;HMGA2;HMOX1;HOXA5;INO80D;JARID2;L3MBTL3;LPXN;NEDD4L;PCBD2;PPHLN1;PRDM1;PRRX1;RREB1;RUNX1;ZNF280C;ZNF460;ZNF805
GO:0051960	regulation of nervous system development	691	11	5.58	0.02384	BCL6;DISC1;LRRTM2;MAP1B;NEDD4L;PRRX1;PTPRD;SEMA6D;SPOCK1;TTC3;WDR36
GO:1902275	regulation of chromatin organization	136	4	1.1	0.02435	BCL6;BCOR;EED;JARID2
GO:0098542	defense response to other organism	519	9	4.19	0.02459	HIST1H2BC;HIST1H2BE;HIST1H2BJ;HIST1H3A;HIST1H3B;HIST1H3C;HIST1H3F;HIST1H3H;PPM1B
GO:0034654	nucleobase-containing compound biosynthetic process	3835	41	30.95	0.02484	BACH1;BCL6;BCOR;CSTF3;DACH1;EED;FBXW11;FNIP1;HIST1H1E;HIST1H2AB;HIST1H2AH;HIST1H2AI;HIST1H2AK;HIST1H2AM;HIST1H3A;HIST1H3B;HIST1H3C;HIST1H3F;HIST1H3H;HIST1H4C;HIST2H2AB;HIST2H2AC;HIST2H3C;HMGA2;HMOX1;HOXA5;HSF2BP;INO80D;JARID2;L3MBTL3;LPXN;NEDD4L;PCBD2;PPHLN1;PRDM1;PRRX1;RREB1;RUNX1;ZNF280C;ZNF460;ZNF805
GO:0060840	artery development	78	3	0.63	0.02516	MYH10;PRDM1;PRRX1
GO:0048729	tissue morphogenesis	608	10	4.91	0.02519	COL4A1;DLC1;FRS2;HMGA2;HOXA5;LIN7C;PODXL;RREB1;RUNX1;SLC4A7
GO:0000281	mitotic cytokinesis	31	2	0.25	0.02578	ANK3;MYH10
GO:0086002	cardiac muscle cell action potential involved in contraction	31	2	0.25	0.02578	GJC1;NEDD4L
GO:0051051	negative regulation of transport	440	8	3.55	0.02611	ANK3;FBXW11;HMOX1;LRRTM2;MAP1B;NEDD4L;PPM1B;PTPN22
GO:0010720	positive regulation of cell development	441	8	3.56	0.02642	BCL6;DISC1;GCNT2;MAP1B;NEDD4L;PTPRD;RREB1;RUNX1
GO:0051259	protein oligomerization	441	8	3.56	0.02642	HIST1H3A;HIST1H3B;HIST1H3C;HIST1H3F;HIST1H3H;HIST1H4C;HMOX1;PCBD2
GO:0050767	regulation of neurogenesis	613	10	4.95	0.02646	BCL6;DISC1;MAP1B;NEDD4L;PRRX1;PTPRD;SEMA6D;SPOCK1;TTC3;WDR36
GO:0002695	negative regulation of leukocyte activation	140	4	1.13	0.02672	BCL6;HMOX1;PRDM1;PTPN22
GO:0032387	negative regulation of intracellular transport	140	4	1.13	0.02672	FBXW11;HMOX1;MAP1B;PPM1B
GO:0034968	histone lysine methylation	80	3	0.65	0.02686	BCOR;EED;JARID2
GO:0060560	developmental growth involved in morphogenesis	209	5	1.69	0.02717	DISC1;MAP1B;NEDD4L;SEMA6D;WDR36
GO:0034381	plasma lipoprotein particle clearance	32	2	0.26	0.02736	HMOX1;LIPG
GO:0043267	negative regulation of potassium ion transport	32	2	0.26	0.02736	ANK3;NEDD4L
GO:0050869	negative regulation of B cell activation	32	2	0.26	0.02736	BCL6;PRDM1
GO:0051094	positive regulation of developmental process	1082	15	8.73	0.02749	BCL6;DISC1;FRS2;GCNT2;HMGA2;HMOX1;HOXA5;LRRTM2;MAP1B;NEDD4L;PRDM1;PTPRD;RREB1;RUNX1;WNT5B
GO:0051270	regulation of cellular component movement	707	11	5.71	0.0276	BCL6;DACH1;DLC1;GCNT2;HMOX1;MMP10;PODXL;RAP2B;RREB1;SEMA6D;WNT5B
GO:0044243	multicellular organism catabolic process	81	3	0.65	0.02773	COL4A1;FAP;MMP10
GO:0030334	regulation of cell migration	618	10	4.99	0.02778	DACH1;DLC1;GCNT2;HMOX1;MMP10;PODXL;RAP2B;RREB1;SEMA6D;WNT5B
GO:0034645	cellular macromolecule biosynthetic process	4556	47	36.76	0.02804	ANK3;BACH1;BCL6;BCOR;CPEB1;CSTF3;DACH1;EED;FBXW11;FNIP1;GCNT2;HIST1H1E;HIST1H2AB;HIST1H2AH;HIST1H2AI;HIST1H2AK;HIST1H2AM;HIST1H3A;HIST1H3B;HIST1H3C;HIST1H3F;HIST1H3H;HIST1H4C;HIST2H2AB;HIST2H2AC;HIST2H3C;HMGA2;HMOX1;HOXA5;HSF2BP;INO80D;JARID2;L3MBTL3;LPXN;MRPL39;NEDD4L;PCBD2;PPHLN1;PPM1B;PRDM1;PRRX1;RPA4;RREB1;RUNX1;ZNF280C;ZNF460;ZNF805
GO:0030030	cell projection organization	1383	18	11.16	0.02851	ANK3;COL4A1;DISC1;FRS2;MAP1B;MAP4;MYH10;NEDD4L;PODXL;PRRX1;PTPRD;RND1;RREB1;SEMA6D;SPOCK1;VAPA;WDR36;ZNF280C
GO:0043901	negative regulation of multi-organism process	143	4	1.15	0.02859	HMGA2;PPM1B;PRDM1;VAPA
GO:0045638	negative regulation of myeloid cell differentiation	82	3	0.66	0.02862	HIST1H4C;HOXA5;RUNX1
GO:0031057	negative regulation of histone modification	33	2	0.27	0.02897	BCOR;JARID2
GO:0044091	membrane biogenesis	33	2	0.27	0.02897	ANK3;PTPRD
GO:0001558	regulation of cell growth	367	7	2.96	0.02919	BCL6;DISC1;MAP1B;NEDD4L;SEMA6D;SPOCK1;WDR36
GO:0018022	peptidyl-lysine methylation	83	3	0.67	0.02952	BCOR;EED;JARID2
GO:0016311	dephosphorylation	372	7	3	0.03109	DLC1;FBXW11;NUAK1;PPM1B;PTPN22;PTPRB;PTPRD
GO:0031326	regulation of cellular biosynthetic process	3778	40	30.49	0.03121	BACH1;BCL6;BCOR;CPEB1;DACH1;EED;FBXW11;FNIP1;HIST1H1E;HIST1H2AB;HIST1H2AH;HIST1H2AI;HIST1H2AK;HIST1H2AM;HIST1H3A;HIST1H3B;HIST1H3C;HIST1H3F;HIST1H3H;HIST1H4C;HIST2H2AB;HIST2H2AC;HIST2H3C;HMGA2;HMOX1;HOXA5;INO80D;JARID2;L3MBTL3;LPXN;NEDD4L;PCBD2;PPHLN1;PRDM1;PRRX1;RREB1;RUNX1;ZNF280C;ZNF460;ZNF805
GO:0007569	cell aging	85	3	0.69	0.03137	BCL6;HMGA2;NUAK1
GO:0018130	heterocycle biosynthetic process	3897	41	31.45	0.03182	BACH1;BCL6;BCOR;CSTF3;DACH1;EED;FBXW11;FNIP1;HIST1H1E;HIST1H2AB;HIST1H2AH;HIST1H2AI;HIST1H2AK;HIST1H2AM;HIST1H3A;HIST1H3B;HIST1H3C;HIST1H3F;HIST1H3H;HIST1H4C;HIST2H2AB;HIST2H2AC;HIST2H3C;HMGA2;HMOX1;HOXA5;HSF2BP;INO80D;JARID2;L3MBTL3;LPXN;NEDD4L;PCBD2;PPHLN1;PRDM1;PRRX1;RREB1;RUNX1;ZNF280C;ZNF460;ZNF805
GO:0048469	cell maturation	148	4	1.19	0.03187	HOXA5;L3MBTL3;RND1;RUNX1
GO:0006378	mRNA polyadenylation	35	2	0.28	0.03231	CSTF3;WDR33
GO:0045773	positive regulation of axon extension	35	2	0.28	0.03231	DISC1;MAP1B
GO:0019438	aromatic compound biosynthetic process	3903	41	31.5	0.03257	BACH1;BCL6;BCOR;CSTF3;DACH1;EED;FBXW11;FNIP1;HIST1H1E;HIST1H2AB;HIST1H2AH;HIST1H2AI;HIST1H2AK;HIST1H2AM;HIST1H3A;HIST1H3B;HIST1H3C;HIST1H3F;HIST1H3H;HIST1H4C;HIST2H2AB;HIST2H2AC;HIST2H3C;HMGA2;HMOX1;HOXA5;HSF2BP;INO80D;JARID2;L3MBTL3;LPXN;NEDD4L;PCBD2;PPHLN1;PRDM1;PRRX1;RREB1;RUNX1;ZNF280C;ZNF460;ZNF805
GO:0001952	regulation of cell-matrix adhesion	87	3	0.7	0.03328	BCL6;DISC1;DLC1
GO:0006914	autophagy	462	8	3.73	0.03349	HIST1H3A;HIST1H3B;HIST1H3C;HIST1H3F;HIST1H3H;HSF2BP;PTPN22;SLC22A3
GO:0040011	locomotion	1717	21	13.86	0.03358	ANK3;COL4A1;DACH1;DISC1;DLC1;FAP;FRS2;GCNT2;HIST1H2BA;HMOX1;HOXA5;MMP10;MYH10;PODXL;RAP2B;RND1;RREB1;SEMA6D;SPOCK1;WNT5B;ZNF280C
GO:0048731	system development	4143	43	33.43	0.03389	ANK3;BCL6;BCOR;COL4A1;DISC1;DLC1;EED;FAP;FNIP1;FRS2;GCNT2;GJC1;HIST1H4C;HMGA2;HMOX1;HOXA5;JARID2;L3MBTL3;LRRTM2;MAP1B;MAP4;MYH10;NEDD4L;PCDH19;PCDHB11;PODXL;PPHLN1;PRDM1;PRRX1;PTPN22;PTPRB;PTPRD;RND1;RREB1;RUNX1;SEMA6D;SLC4A7;SPOCK1;TTC3;VAPA;WDR36;WNT5B;ZNF280C
GO:0007163	establishment or maintenance of cell polarity	151	4	1.22	0.03394	LIN7C;MAP1B;MAP4;SNX27
GO:0043631	RNA polyadenylation	36	2	0.29	0.03403	CSTF3;WDR33
GO:0003279	cardiac septum development	88	3	0.71	0.03426	FRS2;MYH10;PRDM1
GO:0007596	blood coagulation	552	9	4.45	0.03458	F2RL2;FAP;HIST1H3A;HIST1H3B;HIST1H3C;HIST1H3F;HIST1H3H;HIST2H3C;RAP2B
GO:0009611	response to wounding	1019	14	8.22	0.035	BCL6;F2RL2;FAP;HIST1H3A;HIST1H3B;HIST1H3C;HIST1H3F;HIST1H3H;HIST2H3C;HMOX1;MYH10;RAP2B;RREB1;WNT5B
GO:0044707	single-multicellular organism process	5687	56	45.89	0.03561	ANK3;BCL6;BCOR;COL4A1;DACH1;DISC1;DLC1;EED;F2RL2;FAP;FNIP1;FRS2;GCNT2;GJC1;GPR52;HIST1H3A;HIST1H3B;HIST1H3C;HIST1H3F;HIST1H3H;HIST1H4C;HIST2H3C;HMGA2;HMOX1;HOXA5;JARID2;L3MBTL3;LIPG;LRRTM2;MAP1B;MAP4;MMP10;MYH10;NEDD4L;PCDH19;PCDHB11;PODXL;PPHLN1;PPM1B;PRDM1;PRRX1;PTPN22;PTPRB;PTPRD;RAP2B;RND1;RREB1;RUNX1;SEMA6D;SLC4A7;SPOCK1;TTC3;VAPA;WDR36;WNT5B;ZNF280C
GO:1903706	regulation of hemopoiesis	303	6	2.45	0.03614	BCL6;FNIP1;HIST1H4C;HOXA5;PRDM1;RUNX1
GO:0007599	hemostasis	557	9	4.49	0.03631	F2RL2;FAP;HIST1H3A;HIST1H3B;HIST1H3C;HIST1H3F;HIST1H3H;HIST2H3C;RAP2B
GO:0050817	coagulation	557	9	4.49	0.03631	F2RL2;FAP;HIST1H3A;HIST1H3B;HIST1H3C;HIST1H3F;HIST1H3H;HIST2H3C;RAP2B
GO:0048870	cell motility	1222	16	9.86	0.03649	DACH1;DISC1;DLC1;FAP;GCNT2;HIST1H2BA;HMOX1;HOXA5;MMP10;MYH10;PODXL;RAP2B;RREB1;SEMA6D;SPOCK1;WNT5B
GO:0051674	localization of cell	1222	16	9.86	0.03649	DACH1;DISC1;DLC1;FAP;GCNT2;HIST1H2BA;HMOX1;HOXA5;MMP10;MYH10;PODXL;RAP2B;RREB1;SEMA6D;SPOCK1;WNT5B
GO:0048858	cell projection morphogenesis	1025	14	8.27	0.0365	ANK3;COL4A1;DISC1;FRS2;MAP1B;MAP4;MYH10;NEDD4L;PTPRD;RND1;RREB1;SEMA6D;WDR36;ZNF280C
GO:0008361	regulation of cell size	155	4	1.25	0.03682	DISC1;MAP1B;SEMA6D;WDR36
GO:0050770	regulation of axonogenesis	155	4	1.25	0.03682	DISC1;MAP1B;SEMA6D;WDR36
GO:0030218	erythrocyte differentiation	91	3	0.73	0.03728	BCL6;HOXA5;L3MBTL3
GO:0009615	response to virus	387	7	3.12	0.03729	HIST1H3A;HIST1H3B;HIST1H3C;HIST1H3F;HIST1H3H;HMGA2;PPM1B
GO:0021700	developmental maturation	228	5	1.84	0.03743	DISC1;HOXA5;L3MBTL3;RND1;RUNX1
GO:0033628	regulation of cell adhesion mediated by integrin	38	2	0.31	0.03758	LPXN;PODXL
GO:0046580	negative regulation of Ras protein signal transduction	38	2	0.31	0.03758	BCL6;DLC1
GO:0050854	regulation of antigen receptor-mediated signaling pathway	38	2	0.31	0.03758	LPXN;PTPN22
GO:0060976	coronary vasculature development	38	2	0.31	0.03758	MYH10;PRDM1
GO:0009889	regulation of biosynthetic process	3826	40	30.87	0.0376	BACH1;BCL6;BCOR;CPEB1;DACH1;EED;FBXW11;FNIP1;HIST1H1E;HIST1H2AB;HIST1H2AH;HIST1H2AI;HIST1H2AK;HIST1H2AM;HIST1H3A;HIST1H3B;HIST1H3C;HIST1H3F;HIST1H3H;HIST1H4C;HIST2H2AB;HIST2H2AC;HIST2H3C;HMGA2;HMOX1;HOXA5;INO80D;JARID2;L3MBTL3;LPXN;NEDD4L;PCBD2;PPHLN1;PRDM1;PRRX1;RREB1;RUNX1;ZNF280C;ZNF460;ZNF805
GO:0048812	neuron projection morphogenesis	838	12	6.76	0.03793	ANK3;COL4A1;DISC1;FRS2;MAP1B;MYH10;NEDD4L;PTPRD;RND1;SEMA6D;WDR36;ZNF280C
GO:2000145	regulation of cell motility	652	10	5.26	0.038	DACH1;DLC1;GCNT2;HMOX1;MMP10;PODXL;RAP2B;RREB1;SEMA6D;WNT5B
GO:0051271	negative regulation of cellular component movement	229	5	1.85	0.03803	DACH1;DLC1;HMOX1;RAP2B;SEMA6D
GO:0002009	morphogenesis of an epithelium	476	8	3.84	0.03888	COL4A1;DLC1;FRS2;HOXA5;LIN7C;PODXL;RREB1;RUNX1
GO:0050866	negative regulation of cell activation	158	4	1.27	0.03907	BCL6;HMOX1;PRDM1;PTPN22
GO:0032501	multicellular organismal process	6566	63	52.98	0.03938	ANK3;BCL6;BCOR;COL4A1;DACH1;DISC1;DLC1;EED;F2RL2;FAP;FNIP1;FRS2;GCNT2;GJC1;GPR52;HIST1H2BA;HIST1H3A;HIST1H3B;HIST1H3C;HIST1H3F;HIST1H3H;HIST1H4C;HIST2H3C;HMGA2;HMOX1;HOXA5;HSF2BP;JARID2;L3MBTL3;LIPG;LRRTM2;MAP1B;MAP4;MMP10;MYH10;NEDD4L;PCDH19;PCDHB11;PODXL;PPHLN1;PPM1B;PRDM1;PRRX1;PTPN22;PTPRB;PTPRD;RAP2B;RND1;RREB1;RUNX1;SEMA6D;SLC4A7;SPOCK1;TAS2R30;TAS2R31;TAS2R43;TAS2R46;TTC3;VAPA;WDR33;WDR36;…
GO:0003254	regulation of membrane depolarization	39	2	0.31	0.03941	ANK3;NEDD4L
GO:0051058	negative regulation of small GTPase mediated signal transduction	39	2	0.31	0.03941	BCL6;DLC1
GO:2000649	regulation of sodium ion transmembrane transporter activity	39	2	0.31	0.03941	ANK3;NEDD4L
GO:0042127	regulation of cell proliferation	1437	18	11.6	0.03952	BCL6;DACH1;DISC1;DLC1;FAP;FRS2;GCNT2;HIST1H2AB;HMGA2;HMOX1;HOXA5;JARID2;NUAK1;PRDM1;PRRX1;PTPN22;RREB1;RUNX1
GO:0051607	defense response to virus	310	6	2.5	0.03969	HIST1H3A;HIST1H3B;HIST1H3C;HIST1H3F;HIST1H3H;PPM1B
GO:0002682	regulation of immune system process	1440	18	11.62	0.04022	BCL6;CLEC2D;FBXW11;FNIP1;FRS2;HIST1H3A;HIST1H3B;HIST1H3C;HIST1H3F;HIST1H3H;HIST1H4C;HMOX1;HOXA5;LPXN;PPM1B;PRDM1;PTPN22;RUNX1
GO:0072091	regulation of stem cell proliferation	94	3	0.76	0.04043	DISC1;HMGA2;PRRX1
GO:0061448	connective tissue development	233	5	1.88	0.04048	HMGA2;HOXA5;PRRX1;RUNX1;WNT5B
GO:0061640	cytoskeleton-dependent cytokinesis	40	2	0.32	0.04127	ANK3;MYH10
GO:1901222	regulation of NIK/NF-kappaB signaling	40	2	0.32	0.04127	PTPN22;UACA
GO:1901532	regulation of hematopoietic progenitor cell differentiation	40	2	0.32	0.04127	FNIP1;HIST1H4C
GO:0032990	cell part morphogenesis	1043	14	8.42	0.04131	ANK3;COL4A1;DISC1;FRS2;MAP1B;MAP4;MYH10;NEDD4L;PTPRD;RND1;RREB1;SEMA6D;WDR36;ZNF280C
GO:0002062	chondrocyte differentiation	95	3	0.77	0.04151	HMGA2;RUNX1;WNT5B
GO:0010811	positive regulation of cell-substrate adhesion	96	3	0.77	0.04261	DISC1;FBLN2;RREB1
GO:0030010	establishment of cell polarity	96	3	0.77	0.04261	MAP1B;MAP4;SNX27
GO:0035335	peptidyl-tyrosine dephosphorylation	96	3	0.77	0.04261	PTPN22;PTPRB;PTPRD
GO:0010604	positive regulation of macromolecule metabolic process	2733	30	22.05	0.04267	ANK3;BACH1;BCL6;CCND2;DISC1;DLC1;EED;FBXW11;FNIP1;FRS2;GCNT2;HIST1H3A;HIST1H3B;HIST1H3C;HIST1H3F;HIST1H3H;HIST1H4C;HIST2H3C;HMGA2;HMOX1;HOXA5;JARID2;NEDD4L;PCBD2;PRDM1;PRRX1;PTPN22;RAP2B;RREB1;RUNX1
GO:0051171	regulation of nitrogen compound metabolic process	3862	40	31.16	0.04303	BACH1;BCL6;BCOR;CPEB1;DACH1;EED;FBXW11;FNIP1;HIST1H1E;HIST1H2AB;HIST1H2AH;HIST1H2AI;HIST1H2AK;HIST1H2AM;HIST1H3A;HIST1H3B;HIST1H3C;HIST1H3F;HIST1H3H;HIST1H4C;HIST2H2AB;HIST2H2AC;HIST2H3C;HMGA2;HMOX1;HOXA5;INO80D;JARID2;L3MBTL3;LPXN;NEDD4L;PCBD2;PPHLN1;PRDM1;PRRX1;RREB1;RUNX1;ZNF280C;ZNF460;ZNF805
GO:0002698	negative regulation of immune effector process	98	3	0.79	0.04484	BCL6;HMOX1;PPM1B
GO:0035904	aorta development	42	2	0.34	0.04509	MYH10;PRDM1
GO:0042992	negative regulation of transcription factor import into nucleus	42	2	0.34	0.04509	FBXW11;PPM1B
GO:1901016	regulation of potassium ion transmembrane transporter activity	42	2	0.34	0.04509	ANK3;NEDD4L
GO:1903309	negative regulation of chromatin modification	42	2	0.34	0.04509	BCOR;JARID2
GO:0043207	response to external biotic stimulus	866	12	6.99	0.04675	HIST1H2BC;HIST1H2BE;HIST1H2BJ;HIST1H3A;HIST1H3B;HIST1H3C;HIST1H3F;HIST1H3H;HMGA2;PPM1B;PRDM1;PTPN22
GO:0051707	response to other organism	866	12	6.99	0.04675	HIST1H2BC;HIST1H2BE;HIST1H2BJ;HIST1H3A;HIST1H3B;HIST1H3C;HIST1H3F;HIST1H3H;HMGA2;PPM1B;PRDM1;PTPN22
GO:0002704	negative regulation of leukocyte mediated immunity	43	2	0.35	0.04704	BCL6;HMOX1
GO:0050853	B cell receptor signaling pathway	43	2	0.35	0.04704	LPXN;PTPN22
GO:0086003	cardiac muscle cell contraction	43	2	0.35	0.04704	GJC1;NEDD4L
GO:0051129	negative regulation of cellular component organization	586	9	4.73	0.0475	BCOR;DLC1;FAP;JARID2;LRRTM2;MAP4;SEMA6D;SPOCK1;TTC3
GO:0009059	macromolecule biosynthetic process	4705	47	37.97	0.04778	ANK3;BACH1;BCL6;BCOR;CPEB1;CSTF3;DACH1;EED;FBXW11;FNIP1;GCNT2;HIST1H1E;HIST1H2AB;HIST1H2AH;HIST1H2AI;HIST1H2AK;HIST1H2AM;HIST1H3A;HIST1H3B;HIST1H3C;HIST1H3F;HIST1H3H;HIST1H4C;HIST2H2AB;HIST2H2AC;HIST2H3C;HMGA2;HMOX1;HOXA5;HSF2BP;INO80D;JARID2;L3MBTL3;LPXN;MRPL39;NEDD4L;PCBD2;PPHLN1;PPM1B;PRDM1;PRRX1;RPA4;RREB1;RUNX1;ZNF280C;ZNF460;ZNF805
GO:0090501	RNA phosphodiester bond hydrolysis	101	3	0.82	0.0483	CSTF3;DCP2;WDR33
GO:0051239	regulation of multicellular organismal process	2434	27	19.64	0.04869	BCL6;BCOR;DISC1;FAP;FNIP1;FRS2;GCNT2;GJC1;HIST1H4C;HMGA2;HMOX1;HOXA5;LIPG;LRRTM2;MAP1B;NEDD4L;PPM1B;PRDM1;PRRX1;PTPN22;PTPRD;RREB1;RUNX1;SEMA6D;SPOCK1;TTC3;WDR36
GO:1901362	organic cyclic compound biosynthetic process	4015	41	32.4	0.04934	BACH1;BCL6;BCOR;CSTF3;DACH1;EED;FBXW11;FNIP1;HIST1H1E;HIST1H2AB;HIST1H2AH;HIST1H2AI;HIST1H2AK;HIST1H2AM;HIST1H3A;HIST1H3B;HIST1H3C;HIST1H3F;HIST1H3H;HIST1H4C;HIST2H2AB;HIST2H2AC;HIST2H3C;HMGA2;HMOX1;HOXA5;HSF2BP;INO80D;JARID2;L3MBTL3;LPXN;NEDD4L;PCBD2;PPHLN1;PRDM1;PRRX1;RREB1;RUNX1;ZNF280C;ZNF460;ZNF805
GO:0051128	regulation of cellular component organization	2004	23	16.17	0.04945	BCL6;BCOR;DISC1;DLC1;EED;FAP;FNIP1;GCNT2;JARID2;LRRTM2;MAP1B;MAP4;MYH10;NEDD4L;PODXL;PRRX1;PTPRD;RREB1;SEMA6D;SNCAIP;SPOCK1;TTC3;WDR36
GO:0045597	positive regulation of cell differentiation	779	11	6.29	0.04994	BCL6;DISC1;GCNT2;HOXA5;MAP1B;NEDD4L;PRDM1;PTPRD;RREB1;RUNX1;WNT5B
